# Supplementary material for: MicroRNAs expression profile in solid and unicystic ameloblastomas
Source: PLoS One. 2017 Oct 20;12(10):e0186841. doi: 10.1371/journal.pone.0186841 (PMC5650163; doi:10.1371/journal.pone.0186841)
Supplement: S1 Table — (XLSX) [file pone.0186841.s001.xlsx]

## Sheet: ASvsN
	genes	feature.pos	t.test	p.value	adj.p.value	ddCt	FC	meanCalibrator	meanTarget	categoryTarget	categoryCalibrator
235	hsa-miR-204-000508	F13	12.5678	1.14917e-08	8.71069e-06	-6.75073	107.689	-1.70268	-8.45341	OK	OK
465	hsa-miR-511-001111	P19	-10.2759	1.0149e-07	3.84648e-05	3.24181	0.105711	1.25209	4.4939	OK	OK
133	hsa-miR-135b-002261	D8	9.84714	1.61971e-07	4.09247e-05	-4.23589	18.8421	-1.96192	-6.1978	OK	OK
259	hsa-miR-219-000522	F23	-8.1558	1.11209e-06	0.000210741	9.58187	0.00130488	-3.79911	5.78276	Undetermined	OK
142	hsa-miR-141-000463	D16	7.71895	2.1076e-06	0.000319513	-2.70626	6.52626	-2.15764	-4.8639	OK	OK
236	hsa-miR-205-000509	F14	7.77257	2.70192e-06	0.000341343	-2.85083	7.21414	-4.00986	-6.86069	OK	OK
409	hsa-miR-429-001024	I18	7.4409	4.07822e-06	0.000441613	-2.78962	6.91448	1.20711	-1.58251	OK	OK
325	hsa-miR-31-002279	B18	8.51926	7.23869e-06	0.000685866	-2.9463	7.70771	-4.87068	-7.81698	OK	OK
132	hsa-miR-135a-000460	D7	6.788	1.13682e-05	0.000957453	-3.32838	10.0448	4.14539	0.817012	OK	OK
743	mmu-miR-187-001193	E16	6.77446	1.46143e-05	0.00110776	-2.08573	4.24488	-1.37119	-3.45692	OK	OK
592	hsa-miR-592-001546	C16	6.00306	3.43844e-05	0.0023694	-1.73869	3.33731	2.46878	0.730097	OK	OK
374	hsa-miR-369-5p-001021	H19	6.7253	5.37302e-05	0.00322577	-6.58145	95.7667	7.05684	0.475391	OK	Undetermined
141	hsa-miR-140-3p-002234	D14	-6.71231	5.58124e-05	0.00322577	3.74056	0.0748133	-1.53782	2.20275	OK	OK
247	hsa-miR-211-000514	P2	-5.70899	5.95788e-05	0.00322577	12.864	0.000134134	-4.00339	8.86065	Undetermined	OK
688	hsa-miR-873-002356	O8	-6.15437	6.799e-05	0.00343576	11.6046	0.00032112	-0.465107	11.1395	Undetermined	OK
145	hsa-miR-142-5p-002248	D18	7.14965	0.000102693	0.00486507	-17.8183	231117	8.4547	-9.36357	OK	Undetermined
185	hsa-miR-182-002334	E10	5.51716	0.000110551	0.00492925	-2.77701	6.8543	3.10371	0.326704	OK	OK
170	hsa-miR-155-002623	H7	-5.82118	0.000123639	0.00520657	2.06954	0.238235	-5.21044	-3.1409	OK	OK
439	hsa-miR-489-002358	J17	6.81023	0.000136329	0.0054388	-12.5401	5955.79	3.23683	-9.30324	OK	OK
134	hsa-miR-135b#-002159	H13	5.26472	0.000165146	0.00625903	-2.40302	5.28908	2.03861	-0.364405	OK	OK
525	hsa-miR-545#-002266	J1	5.26033	0.000189885	0.00685393	-4.9908	31.7967	7.01318	2.02237	OK	Undetermined
728	hsa-miR-944-002189	I12	5.33265	0.000262645	0.0090493	-3.56053	11.7985	4.98659	1.42606	OK	Undetermined
326	hsa-miR-31#-002113	F23	5.73991	0.000291087	0.00959321	-3.89383	14.8648	-2.54174	-6.43557	OK	OK
228	hsa-miR-200b-002251	F9	4.96876	0.00031411	0.00972152	-1.71866	3.29131	-5.08091	-6.79958	OK	OK
190	hsa-miR-183#-002270	J2	4.99811	0.000328947	0.00972152	-2.38667	5.2295	1.3722	-1.01447	OK	OK
429	hsa-miR-483-5p-002338	J8	-5.81008	0.000333456	0.00972152	3.55003	0.0853756	-3.17821	0.371825	OK	OK
693	hsa-miR-876-5p-002205	O12	5.34437	0.000533569	0.0149795	-10.7256	1693.24	1.0253	-9.70027	OK	OK
189	hsa-miR-183-002269	E12	4.45252	0.000565194	0.0153006	-2.50642	5.68209	4.85684	2.35042	OK	OK
230	hsa-miR-200c-002300	F10	4.629	0.000683647	0.0169082	-1.40699	2.65184	-8.0173	-9.42429	OK	OK
164	hsa-miR-150-000473	E4	-4.57838	0.000710812	0.0169082	2.0561	0.240465	-8.46045	-6.40435	OK	OK
667	hsa-miR-671-3p-002322	N24	-4.6335	0.00072651	0.0169082	1.05616	0.480911	2.71951	3.77567	OK	OK
548	hsa-miR-551b-001535	M15	4.58771	0.000748106	0.0169082	-5.3727	41.4327	6.38713	1.01443	OK	Undetermined
397	hsa-miR-409-3p-002332	K1	-4.39209	0.000750327	0.0169082	1.91627	0.264939	-4.95818	-3.04192	OK	OK
176	hsa-miR-16-000391	A15	-4.33692	0.000758417	0.0169082	1.21438	0.43096	-8.12937	-6.915	OK	OK
155	hsa-miR-146b-3p-002361	D22	4.27694	0.000798224	0.0172873	-1.96829	3.91303	5.00059	3.03231	OK	OK
167	hsa-miR-152-000475	E5	-4.5329	0.000946864	0.0199367	1.42635	0.372072	-3.50905	-2.08271	OK	OK
352	hsa-miR-33b-002085	B20	4.41906	0.00100092	0.0205053	-1.39935	2.63782	-8.81736	-10.2167	OK	OK
81	hsa-miR-126-002228	C19	-4.43881	0.00104046	0.0207544	1.15672	0.448531	-9.89776	-8.74104	OK	OK
433	hsa-miR-486-001278	J13	-4.08103	0.00116815	0.0223694	2.64415	0.159967	-0.892719	1.75144	OK	OK
427	hsa-miR-455-3p-002244	J6	-4.1763	0.00119541	0.0223694	2.24371	0.211143	-0.86238	1.38133	OK	OK
267	hsa-miR-221-000524	F24	4.28336	0.00120995	0.0223694	-2.02889	4.08089	-2.36664	-4.39553	OK	OK
570	hsa-miR-574-3p-002349	M20	-4.40519	0.00129616	0.0233925	1.78454	0.290269	-8.00572	-6.22118	OK	OK
226	hsa-miR-200a-000502	F8	4.06401	0.00133912	0.0236059	-1.7564	3.37855	-2.70912	-4.46552	OK	OK
209	hsa-miR-193b-002367	E23	-3.97053	0.00152921	0.026344	1.40975	0.376377	-8.61952	-7.20977	OK	OK
140	hsa-miR-139-5p-002289	D13	-4.54722	0.00176008	0.0296476	2.23547	0.212352	-3.80797	-1.5725	OK	OK
23	hsa-miR-103-000439	C8	3.82413	0.00192957	0.031796	-1.03591	2.05041	-1.92555	-2.96146	OK	OK
517	hsa-miR-539-001286	M1	-4.27535	0.00218111	0.0351762	1.79439	0.288294	-2.23478	-0.440393	OK	OK
440	hsa-miR-490-001037	J18	3.75454	0.0025199	0.0397935	-2.91616	7.54834	3.06004	0.14388	OK	OK
651	hsa-miR-652-002352	N18	3.64466	0.00266258	0.0405061	-1.21969	2.32896	0.909904	-0.309785	OK	OK
105	hsa-miR-1288-002832	O3	-4.51765	0.0026719	0.0405061	8.80641	0.0022336	4.70043	13.5068	Undetermined	Undetermined
143	hsa-miR-141#-002145	H3	3.76152	0.00283172	0.0417867	-2.19298	4.57248	5.59231	3.39933	OK	Undetermined
462	hsa-miR-509-3-5p-002155	P18	-3.83215	0.00286663	0.0417867	8.39934	0.00296173	-1.11603	7.28331	Undetermined	OK
471	hsa-miR-515-3p-002369	K19	-3.68496	0.00297585	0.0425603	8.35117	0.00306229	2.84237	11.1935	Undetermined	OK
157	hsa-miR-147b-002262	D24	-3.59897	0.0032354	0.0454154	2.81962	0.141648	-5.52288	-2.70325	OK	OK
219	hsa-miR-199a-000498	F5	-3.99583	0.00331244	0.0454857	2.37752	0.19244	0.786729	3.16425	OK	OK
509	hsa-miR-523-002386	L18	-3.62235	0.00336042	0.0454857	1.07427	0.474913	-5.17543	-4.10116	OK	OK
739	mmu-miR-134-001186	D6	-4.00334	0.00402217	0.0534878	2.56395	0.169112	-0.56351	2.00044	OK	OK
172	hsa-miR-15a-000389	A13	-3.43644	0.00423372	0.0545566	1.26515	0.416057	-3.06421	-1.79906	OK	OK
135	hsa-miR-136-000592	D9	3.41689	0.00424649	0.0545566	-7.11942	139.046	0.290837	-6.82858	OK	OK
622	hsa-miR-625-002431	N11	-3.51817	0.00443788	0.0560652	1.39436	0.380412	5.96598	7.36035	Undetermined	OK
28	hsa-miR-106b-000442	C12	3.49884	0.00474606	0.0589757	-1.14521	2.21179	-2.42223	-3.56744	OK	OK
603	hsa-miR-604-001567	D6	3.3027	0.00527146	0.0644479	-1.40278	2.6441	5.32295	3.92017	OK	OK
34	hsa-miR-10b#-002315	J20	-3.50422	0.00552743	0.0660022	1.26505	0.416084	-1.47833	-0.21328	OK	OK
598	hsa-miR-598-001988	N5	3.28748	0.00557274	0.0660022	-1.33869	2.52921	2.61305	1.27437	OK	OK
724	hsa-miR-939-002182	I7	3.28984	0.00571255	0.0666172	-4.35338	20.4409	-1.65406	-6.00744	OK	OK
117	hsa-miR-1300-002902	P19	3.26585	0.00598465	0.0677614	-1.87598	3.67051	6.47197	4.59599	OK	Undetermined
296	hsa-miR-298-002190	P9	-3.37845	0.00606232	0.0677614	4.76346	0.0368176	-0.397193	4.36627	Undetermined	OK
250	hsa-miR-214-002306	F17	-3.65199	0.00615056	0.0677614	2.47303	0.180112	-6.58507	-4.11203	OK	OK
424	hsa-miR-454-002323	J5	-3.55727	0.00620837	0.0677614	1.14588	0.451913	-4.84995	-3.70406	OK	OK
526	hsa-miR-548a-001538	M7	-3.44299	0.00625765	0.0677614	6.45847	0.0113712	5.26546	11.7239	Undetermined	Undetermined
301	hsa-miR-29b-000413	B14	3.22239	0.00641071	0.0680167	-0.997231	1.99616	0.916816	-0.0804144	OK	OK
216	hsa-miR-196b-002215	F2	-3.20213	0.00654397	0.0680167	1.58109	0.33423	2.54747	4.12856	OK	OK
162	hsa-miR-149-002255	E3	3.27271	0.0066197	0.0680167	-1.71386	3.28037	-2.56732	-4.28117	OK	OK
227	hsa-miR-200a#-001011	A20	3.19036	0.00665844	0.0680167	-1.39063	2.62193	2.26138	0.870749	OK	OK
180	hsa-miR-17#-002421	L6	3.17696	0.00672988	0.0680167	-1.81009	3.50665	4.8435	3.03341	OK	OK
426	hsa-miR-455-001280	J7	-3.1712	0.00745832	0.0735172	1.37882	0.384532	-1.43613	-0.0573034	OK	OK
663	hsa-miR-663B-002857	O16	3.18142	0.00746811	0.0735172	-1.96538	3.90517	-4.46815	-6.43354	OK	OK
152	hsa-miR-146a-000468	D21	-3.14514	0.00762643	0.0741132	1.38407	0.383136	-7.252	-5.86793	OK	OK
406	hsa-miR-424#-002309	J15	3.10823	0.00805638	0.0773004	-1.36479	2.57538	0.451156	-0.91363	OK	OK
698	hsa-miR-887-002374	O17	-3.14207	0.00845328	0.078026	1.55395	0.340576	-0.514516	1.03943	OK	OK
400	hsa-miR-411-001610	I13	-3.40815	0.00851407	0.078026	1.75314	0.296654	-1.64814	0.105009	OK	OK
729	hsa-miR-95-000433	C1	-3.16066	0.00851864	0.078026	1.19184	0.437745	-1.02037	0.171467	OK	OK
49	hsa-miR-122-002245	C14	-3.3075	0.00854375	0.078026	3.90504	0.066752	-4.59795	-0.692907	OK	OK
387	hsa-miR-377-000566	I5	-3.16583	0.00871002	0.0785976	3.25511	0.10474	-4.91924	-1.66412	OK	OK
30	hsa-miR-107-000443	C13	3.12919	0.00915424	0.0816343	-1.74027	3.34098	3.73886	1.99859	OK	OK
403	hsa-miR-422a-002297	I14	3.50055	0.00967146	0.0852438	-8.15777	285.583	0.126784	-8.03098	OK	Undetermined
541	hsa-miR-548M-002775	M19	-3.04769	0.0102216	0.0882089	11.8336	0.000273995	-3.83379	7.99977	Undetermined	OK
246	hsa-miR-210-000512	F16	3.13786	0.0102406	0.0882089	-1.30297	2.46737	-3.62994	-4.93291	OK	OK
44	hsa-miR-1203-002877	P2	-3.45144	0.0105257	0.0896457	7.18991	0.00684889	6.31693	13.5068	Undetermined	Undetermined
356	hsa-miR-342-5p-002147	H10	3.36962	0.0107202	0.0899861	-3.33745	10.1082	-5.29037	-8.62782	OK	OK
150	hsa-miR-145-002278	D20	-3.20024	0.0108031	0.0899861	1.37224	0.386291	-6.00904	-4.6368	OK	OK
347	hsa-miR-338-5P-002658	L24	3.11221	0.0110722	0.0905022	-3.80544	13.9814	5.51927	1.71383	OK	Undetermined
453	hsa-miR-502-3p-002083	K6	-2.9271	0.0112317	0.0905022	0.849676	0.554909	5.19997	6.04964	OK	OK
412	hsa-miR-432-001026	A21	-3.10613	0.0112874	0.0905022	1.5605	0.339033	-0.154765	1.40574	OK	OK
464	hsa-miR-510-002241	K15	-3.01908	0.0113426	0.0905022	6.81843	0.00886031	0.650844	7.46927	Undetermined	OK
539	hsa-miR-548K-002819	N19	2.91305	0.0115966	0.0915651	-4.90276	29.9142	10.77	5.86721	Undetermined	Undetermined
673	hsa-miR-708#-002342	K5	2.90388	0.0130615	0.102069	-2.37449	5.18553	2.47128	0.0967882	OK	OK
217	hsa-miR-197-000497	F3	-2.93214	0.0132385	0.102391	1.25823	0.418057	-5.96406	-4.70583	OK	OK
382	hsa-miR-375-000564	I2	2.90529	0.0134454	0.102391	-1.42609	2.68717	-0.742932	-2.16902	OK	OK
460	hsa-miR-508-001052	K12	-3.22753	0.013508	0.102391	3.1041	0.116298	2.82291	5.92701	Undetermined	OK
220	hsa-miR-199a-3p-002304	F6	-3.17964	0.0138346	0.103828	2.03659	0.243739	-6.65273	-4.61614	OK	OK
421	hsa-miR-452-002329	J3	-3.0771	0.0145756	0.108316	1.41814	0.374193	-1.1191	0.299044	OK	OK
252	hsa-miR-215-000518	F18	2.81443	0.0151703	0.111642	-2.24873	4.75263	-2.48615	-4.73487	OK	OK
566	hsa-miR-570-002347	M19	-2.75885	0.0154171	0.112367	1.75799	0.29566	-6.32692	-4.56894	OK	OK
745	mmu-miR-379-001138	I6	-3.03919	0.0156642	0.112679	1.29157	0.408506	-1.13483	0.156746	OK	OK
342	hsa-miR-335-000546	H1	2.78695	0.0157572	0.112679	-2.27436	4.83782	1.42782	-0.846542	OK	OK
179	hsa-miR-17-002308	A16	2.81529	0.0161228	0.11346	-1.07372	2.10486	-5.87506	-6.94879	OK	OK
343	hsa-miR-335#-002185	I9	2.73333	0.0161658	0.11346	-2.55715	5.88543	2.54549	-0.0116597	OK	OK
741	mmu-miR-140-001187	D15	-3.02055	0.016335	0.113596	1.26187	0.417002	-5.00698	-3.74511	OK	OK
293	hsa-miR-28-3p-002446	B9	-2.94518	0.016625	0.113974	1.16914	0.444687	-4.28086	-3.11172	OK	OK
363	hsa-miR-34c-000428	B22	-2.78988	0.0166901	0.113974	1.60503	0.32873	1.43982	3.04485	OK	OK
33	hsa-miR-10b-002218	A10	-2.7432	0.0168944	0.114339	1.09266	0.468896	-2.77583	-1.68317	OK	OK
394	hsa-miR-382-000572	I9	-2.99138	0.0170793	0.114567	1.71111	0.305424	-2.40869	-0.697576	OK	OK
520	hsa-miR-542-3p-001284	M3	-2.91578	0.0180448	0.119982	7.05002	0.00754628	1.68069	8.73071	Undetermined	Undetermined
512	hsa-miR-525-001174	L21	-2.74147	0.0183745	0.120582	7.79324	0.00450818	-2.71976	5.07348	Undetermined	OK
629	hsa-miR-629-002436	N14	-2.79681	0.0184531	0.120582	1.54476	0.342752	6.21904	7.7638	Undetermined	Undetermined
244	hsa-miR-21-000397	A23	2.66511	0.018646	0.1208	-0.669364	1.59037	-6.11301	-6.78237	OK	OK
333	hsa-miR-324-5p-000539	G17	2.78507	0.0203498	0.130621	-0.992208	1.98923	1.08854	0.0963277	OK	OK
470	hsa-miR-513C-002756	M10	-2.81663	0.0205065	0.130621	8.25441	0.00327473	4.29545	12.5499	Undetermined	Undetermined
696	hsa-miR-886-3p-002194	O15	-2.59506	0.0214945	0.13545	0.975582	0.508535	-3.06932	-2.09374	OK	OK
752	mmu-miR-93-001090	B24	2.58328	0.0217819	0.13545	-1.06182	2.08757	-2.83539	-3.89721	OK	OK
87	hsa-miR-1265-002790	N5	2.62598	0.0218007	0.13545	-3.67279	12.7532	4.15044	0.477645	OK	Undetermined
111	hsa-miR-1291-002838	O4	2.77252	0.0220449	0.135854	-1.73454	3.32773	0.79009	-0.944447	OK	OK
256	hsa-miR-218-000521	F22	-2.65607	0.0223272	0.136484	1.1215	0.459614	-4.21853	-3.09702	OK	OK
203	hsa-miR-191-002299	E19	-2.72013	0.0229815	0.13936	0.71293	0.61008	-8.71405	-8.00112	OK	OK
349	hsa-miR-339-5p-002257	H5	-2.69623	0.0235265	0.141533	1.12199	0.459459	-1.40333	-0.28134	OK	OK
221	hsa-miR-199b-000500	F7	-2.67211	0.0248249	0.145549	1.52835	0.346675	-3.55226	-2.02392	OK	OK
242	hsa-miR-20b-001014	A22	2.54346	0.024867	0.145549	-0.889922	1.85308	-2.49793	-3.38785	OK	OK
348	hsa-miR-339-3p-002184	H4	-2.60143	0.0249076	0.145549	0.617873	0.651631	-0.588169	0.0297039	OK	OK
631	hsa-miR-631-001564	D4	-2.78698	0.0249622	0.145549	11.4342	0.000361387	1.3072	12.7414	Undetermined	Undetermined
375	hsa-miR-370-002275	H20	-2.71401	0.0253094	0.146447	1.36934	0.387069	-1.36609	0.00324725	OK	OK
327	hsa-miR-32-002109	B19	2.52042	0.0255839	0.146914	-1.11266	2.16245	3.78032	2.66766	OK	OK
355	hsa-miR-342-3p-002260	H9	-2.49672	0.0261657	0.147863	0.808292	0.571057	-8.66741	-7.85912	OK	OK
516	hsa-miR-532-3p-002355	L23	-2.61107	0.0263945	0.147863	1.11076	0.46305	-1.79146	-0.680698	OK	OK
410	hsa-miR-431-001979	I19	-2.48049	0.026501	0.147863	1.35146	0.391895	1.90193	3.25339	OK	OK
447	hsa-miR-499-3p-002427	K1	2.51273	0.0265295	0.147863	-9.31497	636.919	7.97598	-1.33899	Undetermined	Undetermined
241	hsa-miR-20a#-002437	L12	2.49358	0.0270543	0.149687	-1.67378	3.1905	2.13048	0.456695	OK	OK
58	hsa-miR-1238-002927	B1	2.50445	0.0273162	0.150041	-2.47841	5.57281	3.90723	1.42882	OK	Undetermined
474	hsa-miR-516a-5p-002416	K21	2.55771	0.0277942	0.151568	-5.5946	48.3216	0.535758	-5.05884	OK	Undetermined
66	hsa-miR-1250-002887	P10	-2.53079	0.0282174	0.152777	5.63826	0.0200778	6.32758	11.9658	Undetermined	Undetermined
299	hsa-miR-29a-002112	B13	2.54757	0.0284968	0.153195	-0.77044	1.70579	-6.60383	-7.37427	OK	OK
533	hsa-miR-548d-5p-002237	M14	-2.48694	0.029383	0.156847	2.20993	0.216145	3.087	5.29693	OK	OK
699	hsa-miR-888-002212	O18	-2.50362	0.0298271	0.157956	2.1893	0.219258	1.6817	3.871	OK	OK
461	hsa-miR-508-5p-002092	K13	-2.42204	0.0301243	0.157956	4.9661	0.031993	-0.452192	4.51391	Undetermined	OK
431	hsa-miR-485-3p-001277	J10	-2.44792	0.0305471	0.157956	1.74601	0.298126	2.67944	4.42545	OK	OK
489	hsa-miR-518f-002388	L8	2.40801	0.0305655	0.157956	-1.15753	2.23075	-11.3625	-12.5201	OK	OK
386	hsa-miR-376c-002122	P12	-2.61939	0.0308308	0.157956	1.34742	0.392995	-3.44681	-2.09939	OK	OK
251	hsa-miR-214#-002293	J8	-2.47317	0.0308409	0.157956	1.94562	0.259604	-2.93869	-0.993068	OK	OK
515	hsa-miR-532-001518	L24	-2.47103	0.0316674	0.1611	0.870132	0.547097	-2.13741	-1.26728	OK	OK
414	hsa-miR-433-001028	I20	-2.46487	0.0328579	0.165661	1.53856	0.344229	1.17622	2.71478	OK	OK
316	hsa-miR-30a-5p-000417	A4	2.48186	0.0330448	0.165661	-1.34873	2.54687	-5.42029	-6.76902	OK	OK
90	hsa-miR-127-000452	C20	-2.44625	0.0332196	0.165661	1.06039	0.479504	-2.38305	-1.32267	OK	OK
549	hsa-miR-551b#-002346	K7	2.44926	0.0335267	0.165958	-1.68833	3.22284	6.44624	4.75791	OK	OK
569	hsa-miR-573-001615	E14	-2.37206	0.0338716	0.165958	1.21486	0.430813	2.59874	3.81361	OK	OK
675	hsa-miR-744-002324	O4	2.40074	0.033936	0.165958	-0.662413	1.58273	-1.21702	-1.87943	OK	OK
385	hsa-miR-376b-001102	I4	-2.38671	0.0347517	0.168858	1.03223	0.488955	-10.9355	-9.90324	OK	OK
576	hsa-miR-579-002398	M23	-2.36448	0.0351709	0.169806	4.54945	0.0427051	-6.81349	-2.26404	OK	OK
458	hsa-miR-506-001050	P17	-2.53015	0.0358987	0.172223	4.73381	0.0375822	3.38294	8.11675	Undetermined	OK
407	hsa-miR-425-5p-001516	I17	-2.34997	0.0365222	0.172618	0.721933	0.606284	-3.07033	-2.34839	OK	OK
38	hsa-miR-1182-002830	O2	-2.37584	0.0365848	0.172618	0.66179	0.632094	12.8451	13.5068	Undetermined	Undetermined
627	hsa-miR-628-5p-002433	N13	-2.38121	0.0366643	0.172618	0.671953	0.627656	-0.60496	0.0669931	OK	OK
196	hsa-miR-188-3p-002106	E17	-2.50399	0.0372498	0.174292	5.76725	0.0183605	-7.64092	-1.87367	Undetermined	OK
655	hsa-miR-655-001612	N22	-2.44319	0.0377896	0.175733	1.26093	0.417274	2.32019	3.58112	OK	OK
238	hsa-miR-208-000511	P1	-2.29846	0.0392726	0.181516	9.8364	0.00109383	-3.10215	6.73425	Undetermined	Undetermined
95	hsa-miR-1274A-002883	P7	2.32536	0.0397569	0.182641	-1.46181	2.75454	-7.95814	-9.41995	OK	OK
449	hsa-miR-500-002428	K3	-2.30203	0.0403996	0.183433	0.873949	0.545651	2.40357	3.27752	OK	OK
26	hsa-miR-106a-002169	C10	2.31927	0.0404134	0.183433	-0.823572	1.76978	-6.1076	-6.93117	OK	OK
239	hsa-miR-208b-002290	F15	-2.26624	0.0406586	0.183448	2.16127	0.223559	-7.12296	-4.96169	OK	OK
703	hsa-miR-891a-002191	O21	-2.48167	0.0409893	0.183845	5.65812	0.0198032	0.100686	5.75881	Undetermined	OK
297	hsa-miR-299-3p-001015	G6	-2.25923	0.0427171	0.189121	2.9377	0.130516	-3.56374	-0.626038	OK	OK
331	hsa-miR-323-3p-002227	G15	-2.26141	0.0428584	0.189121	1.40255	0.378261	1.13391	2.53646	OK	OK
411	hsa-miR-431#-002312	J18	-2.22949	0.0429141	0.189121	4.63692	0.0401928	3.48674	8.12366	Undetermined	Undetermined
225	hsa-miR-19b-1#-002425	L9	2.26028	0.0435208	0.190687	-1.01757	2.02451	2.49702	1.47945	OK	OK
138	hsa-miR-138-2#-002144	H2	2.21886	0.0440065	0.191707	-7.10645	137.802	7.0904	-0.0160533	Undetermined	Undetermined
84	hsa-miR-1262-002852	O14	2.30497	0.0445033	0.192763	-1.5174	2.86275	4.00293	2.48553	OK	OK
264	hsa-miR-220-000523	P6	-2.38058	0.0454803	0.195876	8.03855	0.00380325	4.44576	12.4843	Undetermined	Undetermined
197	hsa-miR-18a-002422	A17	2.22964	0.0458968	0.196552	-0.792803	1.73244	2.45493	1.66212	OK	OK
442	hsa-miR-492-001039	P16	-2.21913	0.046467	0.197876	0.687103	0.6211	-9.74515	-9.05805	OK	OK
377	hsa-miR-372-000560	H22	-2.33392	0.04676	0.198012	2.2737	0.206798	5.96806	8.24176	Undetermined	OK
712	hsa-miR-924-002154	H10	-2.26171	0.0480653	0.202408	5.4859	0.0223142	6.91141	12.3973	Undetermined	Undetermined
125	hsa-miR-130b-000456	D2	2.25508	0.048762	0.204208	-0.720649	1.64792	0.292035	-0.428614	OK	OK
657	hsa-miR-657-001512	B16	2.23795	0.0494898	0.206117	-1.73632	3.33184	0.41688	-1.31944	OK	OK
309	hsa-miR-302b-000531	G12	-2.20961	0.0521629	0.215621	3.10375	0.116326	-4.25517	-1.15142	OK	OK
408	hsa-miR-425#-002302	J12	2.16224	0.0523408	0.215621	-1.17093	2.25157	1.57271	0.401777	OK	OK
488	hsa-miR-518e#-002371	K11	-2.15537	0.0540072	0.221105	5.63709	0.020094	6.62918	12.2663	Undetermined	Undetermined
443	hsa-miR-493-002364	J21	-2.24412	0.0549771	0.221105	1.54801	0.341982	4.69761	6.24561	Undetermined	OK
322	hsa-miR-30d-000420	A5	2.21553	0.0553682	0.221105	-1.48211	2.79357	-3.06958	-4.55169	OK	OK
307	hsa-miR-302a-000529	G10	2.15808	0.055517	0.221105	-1.79095	3.46042	-5.46435	-7.2553	OK	OK
292	hsa-miR-28-000411	B10	-2.12085	0.0556575	0.221105	0.596366	0.661418	-1.35424	-0.757869	OK	OK
160	hsa-miR-148b-000471	E2	-2.0987	0.055688	0.221105	2.79189	0.144397	-2.06608	0.725804	OK	OK
369	hsa-miR-363#-001283	B10	-2.21773	0.0557139	0.221105	9.61684	0.00127362	2.23091	11.8478	Undetermined	Undetermined
63	hsa-miR-1247-002893	P13	-2.09218	0.0565398	0.223214	2.4692	0.180591	-4.57661	-2.1074	OK	OK
695	hsa-miR-885-5p-002296	O14	-2.09785	0.0570179	0.223936	1.76113	0.295018	-0.444531	1.31659	OK	OK
718	hsa-miR-933-002176	I1	-2.0632	0.0582521	0.227604	4.33153	0.0496684	6.70536	11.0369	Undetermined	Undetermined
546	hsa-miR-550-002410	K24	2.08867	0.059065	0.229596	-1.81896	3.52826	5.84334	4.02438	OK	Undetermined
290	hsa-miR-27b-000409	B8	2.13507	0.0597935	0.231242	-1.00672	2.00934	-1.68377	-2.6905	OK	OK
595	hsa-miR-595-001987	E24	-2.14543	0.0610618	0.233856	3.38349	0.0958224	0.74232	4.12581	Undetermined	OK
61	hsa-miR-1244-002791	N6	2.10452	0.0610863	0.233856	-1.14884	2.21735	2.60004	1.45121	OK	OK
346	hsa-miR-338-3p-002252	H3	2.11167	0.0620454	0.236198	-1.3895	2.61988	3.75824	2.36874	OK	OK
518	hsa-miR-541-002201	M2	-2.0617	0.0623214	0.236198	2.88599	0.135279	4.82002	7.70601	Undetermined	OK
677	hsa-miR-758-001990	O5	-2.06547	0.0631504	0.236342	0.986207	0.504803	3.09228	4.07849	OK	OK
756	RNU44-001094	C11;C11	1.9285	0.0633067	0.236342	-0.8077	1.75042	-6.67931	-7.48701	OK	OK
213	hsa-miR-195-000494	F1	-2.16179	0.0633947	0.236342	1.29209	0.408359	-5.23269	-3.9406	OK	OK
305	hsa-miR-301-000528	G8	2.05667	0.0636066	0.236342	-0.917382	1.88868	-0.783334	-1.70072	OK	OK
417	hsa-miR-449b-001608	I22	-2.07695	0.0649384	0.240114	1.8687	0.273819	4.16734	6.03605	OK	Undetermined
22	hsa-miR-101#-002143	H1	2.04423	0.0659791	0.242777	-1.93583	3.82599	4.46162	2.52578	OK	OK
14	hsa-let-7f-2#-002418	L3	2.03288	0.0672005	0.245193	-1.52113	2.87016	3.75628	2.23515	OK	OK
607	hsa-miR-608-001571	D10	-2.1613	0.0672826	0.245193	5.90253	0.0167171	7.60431	13.5068	Undetermined	Undetermined
535	hsa-miR-548G-002879	P4	-1.97983	0.0684153	0.247046	5.46581	0.022627	3.4956	8.96141	Undetermined	Undetermined
562	hsa-miR-564-001531	C5	2.02795	0.0684429	0.247046	-2.52372	5.75063	5.06462	2.5409	OK	OK
436	hsa-miR-487b-001285	J15	-2.06141	0.0689201	0.24759	1.12113	0.459735	1.04823	2.16935	OK	OK
547	hsa-miR-551a-001519	B19	1.99448	0.0695591	0.2476	-6.6574	100.943	6.6028	-0.0546035	Undetermined	Undetermined
254	hsa-miR-216b-002326	F20	1.97488	0.0695764	0.2476	-5.71876	52.6646	4.3276	-1.39116	Undetermined	Undetermined
697	hsa-miR-886-5p-002193	O16	-1.96076	0.0710276	0.251584	0.661843	0.63207	-4.20107	-3.53922	OK	OK
320	hsa-miR-30c-1#-002108	F20	1.95874	0.0715545	0.252271	-1.41857	2.6732	2.92216	1.50359	OK	OK
344	hsa-miR-337-3p-002157	H11	-1.95435	0.0719237	0.252399	2.15526	0.224492	1.6432	3.79846	OK	OK
29	hsa-miR-106b#-002380	K15	1.93656	0.073518	0.256805	-1.01917	2.02675	0.0936398	-0.925526	OK	OK
367	hsa-miR-362-3p-002117	H13	-2.0283	0.0745196	0.259109	0.971905	0.509833	3.8411	4.813	OK	OK
419	hsa-miR-450b-3p-002208	I24	2.05079	0.0754427	0.259575	-1.52899	2.88583	1.03401	-0.494979	OK	OK
737	mmu-miR-124a-001182	C15	-2.06035	0.0755996	0.259575	3.99741	0.0626123	-0.223135	3.77428	OK	OK
428	hsa-miR-483-3p-002339	K4	-1.98642	0.0756808	0.259575	1.09834	0.467054	-4.00024	-2.9019	OK	OK
168	hsa-miR-154-000477	E7	1.92486	0.0765592	0.261405	-2.46207	5.51008	2.40087	-0.0612015	OK	OK
692	hsa-miR-876-3p-002225	O11	-1.99658	0.0777888	0.264412	5.93845	0.016306	5.63872	11.5772	Undetermined	Undetermined
265	hsa-miR-220b-002206	P7	1.90646	0.0781847	0.264572	-7.95699	248.48	-0.25301	-8.21	Undetermined	Undetermined
308	hsa-miR-302a#-002381	K16	-1.90323	0.0788467	0.265626	2.03885	0.243357	-1.36787	0.670989	OK	OK
300	hsa-miR-29a#-002447	L21	1.99516	0.0802231	0.269067	-1.29168	2.44813	1.13184	-0.159846	OK	OK
572	hsa-miR-576-3p-002351	M21	1.88246	0.0807773	0.269732	-1.13692	2.19911	5.61041	4.47349	OK	OK
291	hsa-miR-27b#-002174	H24	1.92922	0.084844	0.28073	-0.867289	1.82423	-0.363708	-1.231	OK	OK
731	hsa-miR-98-000577	C3	-1.86193	0.0850469	0.28073	1.17139	0.443995	-8.76321	-7.59182	OK	OK
372	hsa-miR-367#-002121	G6	-1.86281	0.0851819	0.28073	5.11772	0.0288014	6.75021	11.8679	Undetermined	Undetermined
473	hsa-miR-516-3p-001149	B4	1.92737	0.0858341	0.280929	-1.26521	2.40362	5.87584	4.61062	OK	OK
361	hsa-miR-34b-000427	A7	-1.84719	0.0859836	0.280929	1.3251	0.399122	0.969923	2.29502	OK	OK
243	hsa-miR-20b#-002311	J17	-1.85511	0.0866435	0.28187	2.65563	0.1587	8.75913	11.4148	Undetermined	Undetermined
62	hsa-miR-1245-002823	N22	-1.84285	0.0876154	0.282822	3.79845	0.0718707	4.64112	8.43957	Undetermined	Undetermined
42	hsa-miR-1200-002829	O1	-1.97648	0.0876822	0.282822	10.2583	0.000816497	2.33338	12.5916	Undetermined	Undetermined
175	hsa-miR-15b#-002173	H23	1.84164	0.0884555	0.284107	-0.827232	1.77428	0.364586	-0.462646	OK	OK
64	hsa-miR-1248-002870	O21	1.93967	0.0891006	0.284971	-1.09659	2.13848	0.180812	-0.915775	OK	OK
351	hsa-miR-33a#-002136	G18	1.84887	0.0911962	0.290448	-0.916852	1.88799	3.17376	2.25691	OK	OK
575	hsa-miR-578-001619	E16	1.81786	0.093435	0.296333	-4.74785	26.8686	9.01396	4.26611	Undetermined	Undetermined
405	hsa-miR-424-000604	I16	-1.90398	0.0943365	0.297946	4.13963	0.0567344	1.97072	6.11035	Undetermined	Undetermined
268	hsa-miR-221#-002096	F12	1.78854	0.0957519	0.301162	-0.976646	1.96788	4.37962	3.40298	OK	OK
425	hsa-miR-454#-001996	F4	-1.77887	0.0970893	0.304106	0.821174	0.565981	4.63655	5.45773	OK	OK
662	hsa-miR-662-001607	E10	1.7823	0.0982559	0.306421	-1.66709	3.17574	1.3352	-0.331896	OK	OK
193	hsa-miR-185#-002104	F17	-1.81473	0.0989863	0.306421	3.51682	0.0873637	8.70327	12.2201	Undetermined	Undetermined
472	hsa-miR-515-5p-001112	K20	1.84737	0.099041	0.306421	-5.94055	61.4161	3.18903	-2.75151	OK	Undetermined
337	hsa-miR-329-001101	G20	1.80826	0.100245	0.308884	-0.71201	1.63808	-10.5537	-11.2657	OK	OK
726	hsa-miR-942-002187	I10	-1.75724	0.100768	0.30924	4.49851	0.04424	2.9125	7.41101	Undetermined	Undetermined
660	hsa-miR-660-001515	N23	1.79031	0.102156	0.312235	-0.559426	1.47368	-2.1148	-2.67423	OK	OK
25	hsa-miR-105#-002168	H19	1.80269	0.103638	0.314105	-2.44955	5.46244	5.8844	3.43485	OK	Undetermined
108	hsa-miR-129-000590	C24	-1.74074	0.10469	0.314105	1.31264	0.402583	-6.73899	-5.42634	OK	OK
620	hsa-miR-624-001557	C23	-1.74018	0.104744	0.314105	1.95143	0.258559	4.39031	6.34175	Undetermined	OK
229	hsa-miR-200b#-002274	J4	1.75222	0.104833	0.314105	-2.90661	7.49853	4.59907	1.69246	OK	Undetermined
277	hsa-miR-23b#-002126	G8	1.85369	0.10484	0.314105	-2.02321	4.06488	-9.29745	-11.3207	OK	OK
304	hsa-miR-29c-000587	B15	1.73357	0.105301	0.314243	-0.706296	1.63161	-2.19393	-2.90022	OK	OK
444	hsa-miR-494-002365	J22	-1.75086	0.106948	0.317909	0.574964	0.671303	1.33187	1.90683	OK	OK
27	hsa-miR-106a#-002170	H20	-1.78816	0.108549	0.321407	7.2548	0.0065477	2.67794	9.93273	Undetermined	Undetermined
123	hsa-miR-130a-000454	D1	1.74493	0.110837	0.326903	-0.63212	1.54984	-2.67436	-3.30648	OK	OK
574	hsa-miR-577-002675	M2	1.70074	0.112777	0.331337	-2.21878	4.655	6.45024	4.23146	OK	Undetermined
455	hsa-miR-504-002084	K9	1.70483	0.113406	0.3319	-2.04188	4.11782	2.14297	0.101088	OK	OK
636	hsa-miR-637-001581	D15	-1.69719	0.114622	0.333749	4.64288	0.0400271	6.04678	10.6897	Undetermined	Undetermined
599	hsa-miR-599-001554	C20	1.7736	0.114919	0.333749	-7.50365	181.478	11.8202	4.31659	Undetermined	Undetermined
716	hsa-miR-92b#-002343	K6	-1.6819	0.115752	0.334885	2.65192	0.159108	3.98413	6.63606	Undetermined	Undetermined
324	hsa-miR-30e-3p-000422	A6	-1.67742	0.118195	0.339934	0.721204	0.606591	-4.32224	-3.60104	OK	OK
504	hsa-miR-520f-001120	P24	-1.67281	0.118394	0.339934	0.718383	0.607778	-7.52406	-6.80567	OK	OK
452	hsa-miR-502-001109	K7	-1.67865	0.120322	0.344168	1.09738	0.467365	4.20325	5.30063	OK	OK
232	hsa-miR-202-002363	F11	1.66349	0.122497	0.349071	-4.11084	17.2777	-3.6097	-7.72055	OK	OK
395	hsa-miR-383-000573	I10	1.72127	0.124676	0.353948	-2.06093	4.17255	0.832036	-1.22889	OK	OK
389	hsa-miR-378-000567	A17	-1.65106	0.12704	0.359314	0.506977	0.703695	3.80585	4.31282	OK	OK
649	hsa-miR-650-001603	E8	-1.6239	0.127837	0.360224	1.44649	0.366912	-3.78349	-2.33699	OK	OK
565	hsa-miR-569-001536	C8	1.70417	0.13015	0.364318	-9.10103	549.138	11.9704	2.86942	Undetermined	Undetermined
336	hsa-miR-328-000543	G19	-1.63286	0.130251	0.364318	0.970137	0.510458	-1.79144	-0.821305	OK	OK
390	hsa-miR-378-002243	I21	-1.61344	0.130996	0.365056	1.27447	0.413376	-0.367745	0.906728	OK	OK
686	hsa-miR-871-002354	O6	1.60635	0.13409	0.371403	-8.43027	344.957	7.41591	-1.01436	Undetermined	Undetermined
391	hsa-miR-380-3p-000569	I7	-1.60901	0.134552	0.371403	1.39597	0.379989	-3.87534	-2.47937	OK	OK
538	hsa-miR-548J-002783	N1	1.66725	0.134895	0.371403	-7.1453	141.563	7.66321	0.517906	Undetermined	Undetermined
668	hsa-miR-672-002327	O1	1.58556	0.135234	0.371403	-5.68738	51.5313	1.44248	-4.2449	OK	Undetermined
738	mmu-miR-129-3p-001184	C23	1.65415	0.137091	0.374257	-2.10816	4.31142	-4.07066	-6.17883	OK	OK
323	hsa-miR-30d#-002305	J13	1.60733	0.13726	0.374257	-0.937897	1.91573	1.77741	0.83951	OK	OK
72	hsa-miR-1255B-002801	N11	1.58231	0.144484	0.392541	-0.742846	1.67347	2.13583	1.39299	OK	OK
8	hsa-let-7c#-002405	K22	1.53985	0.146197	0.394449	-1.34567	2.54148	0.213358	-1.13231	OK	OK
362	hsa-miR-34b-002102	F16	-1.55131	0.146227	0.394449	1.40592	0.377377	-0.665304	0.740616	OK	OK
376	hsa-miR-371-3p-002124	H21	-1.57791	0.148502	0.398525	4.07929	0.0591576	-4.78661	-0.707317	Undetermined	OK
733	hsa-miR-99a#-002141	G23	1.52795	0.148915	0.398525	-1.21731	2.32513	-0.278848	-1.49616	OK	OK
451	hsa-miR-501-3p-002435	K4	-1.60889	0.149316	0.398525	3.97265	0.063696	-7.03964	-3.06699	Undetermined	OK
21	hsa-miR-101-002253	C7	1.52961	0.150137	0.399311	-0.647717	1.56669	2.64964	2.00192	OK	OK
383	hsa-miR-376a-000565	I3	-1.5446	0.153795	0.406261	0.795367	0.576196	-0.935735	-0.140368	OK	OK
544	hsa-miR-549-001511	B15	1.53341	0.154461	0.406261	-1.8074	3.50011	7.0497	5.2423	OK	Undetermined
360	hsa-miR-34a#-002316	J21	-1.55428	0.154569	0.406261	0.860838	0.550633	-2.49623	-1.63539	OK	OK
437	hsa-miR-488-001106	B2	-1.52226	0.154894	0.406261	4.45593	0.0455649	3.39416	7.85009	Undetermined	Undetermined
511	hsa-miR-524-5p-001982	L19	1.50537	0.156026	0.40782	-8.32843	321.446	5.0037	-3.32473	Undetermined	Undetermined
615	hsa-miR-618-001593	N9	-1.4982	0.158348	0.41234	1.18195	0.440755	-1.40903	-0.227078	OK	OK
366	hsa-miR-362-001273	H14	-1.49003	0.159296	0.41234	0.380224	0.768318	0.266493	0.646716	OK	OK
709	hsa-miR-920-002150	H7	-1.4848	0.159996	0.41234	2.20128	0.217445	4.73547	6.93674	Undetermined	OK
240	hsa-miR-20a-000580	A21	1.50145	0.16011	0.41234	-0.752539	1.68476	-4.38981	-5.14234	OK	OK
365	hsa-miR-361-3p-002116	G2	1.52547	0.160475	0.41234	-0.731645	1.66053	-0.177393	-0.909038	OK	OK
614	hsa-miR-617-001591	D23	1.51168	0.162196	0.415353	-3.65404	12.5885	5.96656	2.31252	Undetermined	Undetermined
747	mmu-miR-491-001630	J20	-1.53774	0.162801	0.415499	1.05253	0.482121	2.97033	4.02286	OK	OK
192	hsa-miR-185-002271	E14	1.45556	0.168032	0.425989	-0.822959	1.76903	-8.40721	-9.23017	OK	OK
723	hsa-miR-938-002181	I6	-1.51324	0.168035	0.425989	4.92638	0.032886	4.90625	9.83263	Undetermined	Undetermined
255	hsa-miR-217-002337	F21	1.45417	0.168793	0.426484	-3.72506	13.2238	2.00541	-1.71965	OK	OK
98	hsa-miR-1276-002843	O8	-1.46282	0.17078	0.430069	0.668748	0.629052	4.03659	4.70534	OK	OK
740	mmu-miR-137-001129	D10	1.46892	0.174582	0.43819	-2.21779	4.6518	6.19809	3.9803	Undetermined	Undetermined
669	hsa-miR-674-002021	O2	1.42395	0.176725	0.442104	-4.67898	25.6161	0.0880677	-4.59091	Undetermined	Undetermined
181	hsa-miR-181a-000480	E8	1.42849	0.179188	0.44679	-0.45769	1.37334	-3.29341	-3.75111	OK	OK
551	hsa-miR-553-001521	B21	-1.43269	0.180367	0.448231	6.73653	0.00937781	-2.54455	4.19199	Undetermined	Undetermined
487	hsa-miR-518e-002395	L7	-1.41226	0.181555	0.448231	2.67762	0.156299	2.47922	5.15684	Undetermined	OK
380	hsa-miR-374a#-002125	G7	1.44537	0.181948	0.448231	-1.44207	2.7171	6.72039	5.27831	OK	Undetermined
714	hsa-miR-92a-1#-002137	G19	1.44551	0.182806	0.448231	-1.01796	2.02505	4.45074	3.43278	OK	OK
315	hsa-miR-30a-3p-000416	A3	-1.41523	0.183054	0.448231	0.678743	0.624709	-4.65225	-3.97351	OK	OK
510	hsa-miR-524-001173	B8	1.42924	0.183401	0.448231	-2.3349	5.04515	8.85737	6.52247	Undetermined	Undetermined
621	hsa-miR-624-002430	N10	1.45889	0.183905	0.448231	-5.66239	50.6464	11.9454	6.28303	Undetermined	Undetermined
701	hsa-miR-889-002202	O19	-1.38938	0.190723	0.463359	0.764863	0.588509	3.46953	4.2344	OK	OK
691	hsa-miR-875-5p-002203	I16	-1.42897	0.19338	0.468312	2.56067	0.169497	1.97415	4.53482	OK	OK
104	hsa-miR-1286-002773	M18	-1.39161	0.196198	0.473623	5.82978	0.0175817	0.436712	6.26649	Undetermined	Undetermined
665	hsa-miR-665-002681	M6	1.38326	0.197957	0.476355	-1.7019	3.2533	4.17872	2.47682	OK	Undetermined
670	hsa-miR-675-002005	F9	1.3577	0.200226	0.480289	-2.18655	4.55215	6.15635	3.9698	OK	Undetermined
345	hsa-miR-337-5p-002156	H2	-1.40735	0.201539	0.481913	3.02938	0.12248	-11.0604	-8.03107	OK	OK
559	hsa-miR-561-001528	M18	-1.35983	0.20305	0.483999	0.615095	0.652887	-11.5873	-10.9722	OK	OK
86	hsa-miR-1264-002799	N10	-1.37598	0.204764	0.485945	7.49233	0.0055537	3.09911	10.5914	Undetermined	Undetermined
624	hsa-miR-626-001559	D1	1.33582	0.20589	0.485945	-4.59557	24.1771	4.9619	0.366332	Undetermined	Undetermined
373	hsa-miR-369-3p-000557	H18	-1.34564	0.206697	0.485945	1.64079	0.32068	-1.45994	0.18085	OK	OK
234	hsa-miR-203-000507	F12	1.32774	0.206807	0.485945	-0.830598	1.77842	-3.62388	-4.45447	OK	OK
680	hsa-miR-767-3p-001995	F3	1.35138	0.207072	0.485945	-5.10019	34.3013	7.26498	2.16479	Undetermined	Undetermined
689	hsa-miR-874-002268	O9	-1.34335	0.20913	0.488124	0.452799	0.730624	-1.51205	-1.05925	OK	OK
530	hsa-miR-548c-001590	M11	1.32491	0.209288	0.488124	-5.11368	34.6235	3.52778	-1.5859	Undetermined	Undetermined
144	hsa-miR-142-3p-000464	D17	-1.31706	0.21237	0.493792	0.662239	0.631897	-4.03568	-3.37344	OK	OK
610	hsa-miR-614-001587	D21	-1.29232	0.217312	0.502211	1.55692	0.339876	2.71011	4.26703	Undetermined	Undetermined
146	hsa-miR-143-002249	D19	-1.34098	0.217496	0.502211	0.428635	0.742965	-2.74304	-2.3144	OK	OK
306	hsa-miR-301b-002392	G9	-1.29108	0.21859	0.502211	1.12544	0.458361	4.87763	6.00307	Undetermined	OK
638	hsa-miR-639-001583	D17	1.33135	0.218641	0.502211	-0.900762	1.86705	1.69156	0.790802	OK	OK
194	hsa-miR-186-002285	E15	-1.30021	0.219781	0.503217	0.454458	0.729784	-4.98439	-4.52993	OK	OK
4	hsa-let-7a#-002307	J14	1.308	0.22107	0.503217	-1.3008	2.46365	3.58962	2.28882	OK	Undetermined
199	hsa-miR-18b-002217	A18	1.29501	0.221152	0.503217	-1.37091	2.58634	5.02433	3.65341	OK	OK
396	hsa-miR-384-000574	P13	-1.28299	0.222346	0.503217	0.469416	0.722257	-9.92593	-9.45651	OK	OK
198	hsa-miR-18a#-002423	L7	1.27702	0.222398	0.503217	-0.755721	1.68847	3.66941	2.91369	OK	OK
690	hsa-miR-875-3p-002204	O10	1.26925	0.225228	0.506517	-5.90951	60.1092	-2.51764	-8.42715	Undetermined	Undetermined
529	hsa-miR-548b-5p-002408	M10	1.30402	0.225335	0.506517	-1.33	2.51403	7.05198	5.72198	OK	Undetermined
402	hsa-miR-412-001023	P14	1.26914	0.226333	0.506517	-3.12748	8.73908	6.28681	3.15932	Undetermined	Undetermined
70	hsa-miR-1254-002818	N18	1.26796	0.227092	0.506517	-0.555631	1.46981	2.41782	1.86218	OK	OK
9	hsa-let-7d-002283	A3	1.27657	0.22745	0.506517	-0.47711	1.39195	-4.28219	-4.7593	OK	OK
582	hsa-miR-584-001624	E20	-1.2636	0.228852	0.506517	1.23957	0.423499	0.634148	1.87372	OK	OK
420	hsa-miR-450b-5p-002207	J1	1.26206	0.229396	0.506517	-3.45012	10.9292	4.46261	1.0125	OK	Undetermined
381	hsa-miR-374b#-002391	K19	-1.31189	0.229407	0.506517	3.97208	0.0637214	3.88519	7.85727	Undetermined	Undetermined
448	hsa-miR-500-001046	A24	-1.25923	0.230401	0.506517	1.2618	0.417023	0.73455	1.99635	OK	OK
656	hsa-miR-656-001510	B14	1.25483	0.230539	0.506517	-4.45518	21.9352	-2.93371	-7.38889	Undetermined	OK
416	hsa-miR-449-001030	I21	-1.26395	0.232585	0.509536	1.23221	0.425664	4.66721	5.89942	Undetermined	OK
707	hsa-miR-9-000583	A8	-1.26145	0.234753	0.512606	0.967374	0.511436	2.17197	3.13934	OK	OK
358	hsa-miR-346-000553	P11	1.26362	0.235339	0.512606	-3.64906	12.5452	-4.10818	-7.75724	Undetermined	OK
78	hsa-miR-125b-000449	C18	1.26096	0.238105	0.517145	-0.825632	1.77231	-5.87966	-6.70529	OK	OK
751	mmu-miR-615-001960	N6	-1.22697	0.240073	0.518954	3.80399	0.0715952	2.31105	6.11505	Undetermined	Undetermined
43	hsa-miR-1201-002781	M24	1.2389	0.240307	0.518954	-0.879245	1.83941	-0.965434	-1.84468	OK	OK
725	hsa-miR-941-002183	I8	1.27265	0.242106	0.519157	-3.45108	10.9365	2.35718	-1.0939	Undetermined	OK
674	hsa-miR-720-002895	P15	1.26876	0.243	0.519157	-0.808933	1.75192	-12.0326	-12.8415	OK	OK
270	hsa-miR-222#-002097	F13	1.2288	0.243141	0.519157	-0.20579	1.15332	-0.542476	-0.748266	OK	OK
450	hsa-miR-501-001047	K5	-1.2288	0.243141	0.519157	0.20579	0.867064	0.542476	0.748266	OK	OK
74	hsa-miR-1257-002910	A19	1.26627	0.245719	0.523189	-5.94987	61.8143	12.8451	6.89518	Undetermined	Undetermined
39	hsa-miR-1183-002841	O6	1.24465	0.246538	0.523461	-1.92577	3.79938	3.70343	1.77766	OK	Undetermined
313	hsa-miR-302d-000535	A16	-1.20091	0.249713	0.527541	2.16494	0.222992	7.0346	9.19954	Undetermined	Undetermined
682	hsa-miR-769-3p-002003	F7	1.21422	0.250713	0.527541	-1.04197	2.05904	3.12113	2.07916	OK	OK
640	hsa-miR-641-001585	D19	1.23365	0.251494	0.527541	-1.88885	3.70339	7.64858	5.75973	Undetermined	Undetermined
3	hsa-let-7a-000377	A1	1.1957	0.251839	0.527541	-0.483719	1.39834	-4.63423	-5.11795	OK	OK
357	hsa-miR-345-002186	H11	-1.24131	0.252672	0.527541	1.18109	0.441019	-0.391222	0.789864	OK	OK
71	hsa-miR-1255A-002805	N13	1.19179	0.253179	0.527541	-2.84701	7.19506	8.6972	5.85019	Undetermined	Undetermined
642	hsa-miR-643-001594	D24	1.19666	0.253331	0.527541	-1.00161	2.00223	4.0602	3.0586	OK	OK
423	hsa-miR-453-002318	J4	1.18728	0.257129	0.533983	-3.40173	10.5687	5.18553	1.7838	Undetermined	Undetermined
68	hsa-miR-1252-002860	O17	1.17951	0.258658	0.535691	-5.46348	44.1238	6.79582	1.33234	Undetermined	Undetermined
47	hsa-miR-1206-002878	P3	-1.22227	0.261001	0.53907	3.67602	0.0782363	9.83082	13.5068	Undetermined	Undetermined
79	hsa-miR-125b-1#-002378	K13	1.17039	0.262179	0.540032	-0.434799	1.35172	1.86914	1.43434	OK	OK
187	hsa-miR-1825-002907	P23	1.17773	0.264056	0.542424	-1.01759	2.02454	-3.49774	-4.51533	OK	OK
212	hsa-miR-194#-002379	K14	1.19141	0.264974	0.542839	-3.61059	12.2151	6.73606	3.12546	OK	Undetermined
321	hsa-miR-30c-2#-002110	F21	1.18045	0.273457	0.558707	-2.45823	5.49544	-0.137261	-2.5955	OK	OK
399	hsa-miR-410-001274	I12	-1.16791	0.275738	0.560583	0.503463	0.705411	0.784656	1.28812	OK	OK
75	hsa-miR-1259-002796	N8	-1.14432	0.277076	0.560583	1.31068	0.40313	2.58152	3.89221	OK	OK
122	hsa-miR-1305-002867	M9	1.14865	0.277185	0.560583	-1.47988	2.78926	6.66297	5.18309	OK	Undetermined
580	hsa-miR-582-5p-001983	N1	1.14075	0.277333	0.560583	-2.59365	6.03625	0.873975	-1.71968	OK	Undetermined
468	hsa-miR-513-5p-002090	K18	-1.1322	0.279754	0.563972	0.646093	0.639008	-4.66178	-4.01569	OK	OK
214	hsa-miR-195#-002107	F19	-1.12203	0.280843	0.564665	1.82755	0.281743	1.22894	3.05649	OK	OK
591	hsa-miR-591-001545	C15	1.15568	0.28169	0.564871	-1.42052	2.67682	5.395	3.97448	OK	Undetermined
35	hsa-miR-1178-002777	M21	-1.11887	0.285136	0.570271	2.17054	0.222128	1.08085	3.25139	Undetermined	OK
639	hsa-miR-640-001584	D18	-1.10389	0.288605	0.57569	2.99688	0.125271	5.45143	8.44831	Undetermined	Undetermined
590	hsa-miR-590-5p-001984	N3	1.10436	0.291842	0.580599	-0.407291	1.32619	-0.173849	-0.58114	OK	OK
7	hsa-let-7c-000379	A2	1.12018	0.292597	0.580599	-0.796219	1.73654	-3.57206	-4.36828	OK	OK
50	hsa-miR-122#-002130	G13	1.10353	0.293663	0.581191	-2.95682	7.7641	3.26867	0.311856	Undetermined	Undetermined
560	hsa-miR-562-001529	C3	1.11314	0.295817	0.583931	-1.77714	3.42746	12.3483	10.5711	Undetermined	Undetermined
748	mmu-miR-495-001663	J23	-1.11623	0.296902	0.58455	0.653855	0.63558	1.01706	1.67091	OK	OK
736	mmu-let-7d#-001178	B9	-1.09477	0.299133	0.586256	2.29743	0.203426	1.04862	3.34605	Undetermined	OK
218	hsa-miR-198-002273	F4	1.08816	0.299315	0.586256	-0.421783	1.33958	-7.78659	-8.20837	OK	OK
89	hsa-miR-1269-002789	N4	1.07534	0.301169	0.587209	-1.14752	2.21532	0.953041	-0.194477	OK	OK
288	hsa-miR-27a-000408	B7	1.07826	0.301351	0.587209	-0.266116	1.20257	-3.05018	-3.3163	OK	OK
206	hsa-miR-192#-002272	J3	1.0685	0.303703	0.590275	-0.787146	1.72566	5.07112	4.28398	OK	OK
578	hsa-miR-581-001622	E18	-1.06019	0.307074	0.594992	3.85866	0.0689329	4.13336	7.99202	Undetermined	Undetermined
260	hsa-miR-219-1-3p-002095	P4	-1.08535	0.3077	0.594992	2.30225	0.202746	-2.27795	0.0243027	Undetermined	OK
174	hsa-miR-15b-000390	A14	-1.06117	0.308996	0.595977	0.385295	0.765622	-2.78289	-2.39759	OK	OK
1	ath-miR159a-000338	G11;G11	-1.0274	0.312457	0.600414	3.25645	0.104643	2.16378	5.42024	Undetermined	Undetermined
513	hsa-miR-525-3p-002385	L20	-1.04795	0.312881	0.600414	1.42324	0.372873	-1.42934	-0.00609863	OK	OK
679	hsa-miR-766-001986	E23	1.05617	0.319223	0.610445	-0.48343	1.39806	-2.94422	-3.42765	OK	OK
224	hsa-miR-19b-000396	A20	1.05849	0.319719	0.610445	-0.473066	1.38806	-7.3264	-7.79946	OK	OK
156	hsa-miR-147-000469	O24	1.06154	0.321932	0.613128	-1.00057	2.00079	-11.1448	-12.1454	Undetermined	OK
339	hsa-miR-330-5p-002230	G22	1.04842	0.32332	0.614227	-3.18248	9.07867	1.97373	-1.20876	OK	Undetermined
149	hsa-miR-144#-002148	H5	-1.02213	0.324358	0.614658	0.996516	0.501209	2.8195	3.81601	OK	OK
60	hsa-miR-1243-002854	O15	-1.02281	0.325701	0.615129	3.72983	0.0753717	0.64313	4.37296	Undetermined	OK
664	hsa-miR-664-002897	P17	1.02907	0.32623	0.615129	-0.504788	1.41892	-4.40548	-4.91027	OK	OK
16	hsa-let-7g#-002118	G3	1.02675	0.327568	0.615756	-1.04145	2.0583	5.81325	4.7718	OK	Undetermined
633	hsa-miR-634-001576	D13	-1.0117	0.328919	0.615756	1.22232	0.428594	2.92299	4.14531	OK	OK
188	hsa-miR-1826-002873	O24	-1.02549	0.328999	0.615756	4.63285	0.0403064	6.80928	11.4421	Undetermined	Undetermined
746	mmu-miR-451-001141	J2	-1.02327	0.33023	0.616537	0.493417	0.710341	-3.55939	-3.06597	OK	OK
211	hsa-miR-194-000493	E24	-1.02769	0.332129	0.617491	2.04414	0.242466	-1.45521	0.588938	Undetermined	OK
477	hsa-miR-517a-002402	K23	1.02614	0.33237	0.617491	-0.956542	1.94065	5.53286	4.57632	OK	OK
67	hsa-miR-1251-002820	N20	1.03592	0.333291	0.617689	-1.70565	3.26176	12.8451	11.1394	Undetermined	Undetermined
505	hsa-miR-520g-001121	L15	-0.997983	0.335846	0.620256	1.64169	0.320481	3.91875	5.56044	Undetermined	Undetermined
499	hsa-miR-520b-001116	P22	0.999256	0.336313	0.620256	-1.2472	2.3738	-5.65318	-6.90038	OK	OK
555	hsa-miR-556-5p-002344	M17	0.996391	0.339376	0.624386	-6.06686	67.0358	5.56521	-0.501652	Undetermined	Undetermined
618	hsa-miR-622-001553	C19	0.990062	0.341446	0.626673	-0.825353	1.77197	3.41433	2.58897	OK	OK
492	hsa-miR-519b-3p-002384	K17	-0.982122	0.343491	0.628904	1.31427	0.40213	5.2023	6.51657	Undetermined	Undetermined
120	hsa-miR-1303-002792	N7	0.998382	0.346156	0.62971	-0.659315	1.57933	1.10808	0.448763	OK	OK
393	hsa-miR-381-000571	I8	0.994642	0.346452	0.62971	-1.12382	2.17924	-3.81917	-4.94299	OK	OK
5	hsa-let-7b-002619	H8	-0.983047	0.348746	0.62971	0.518872	0.697917	-8.99425	-8.47538	OK	OK
497	hsa-miR-520a-001167	L12	-0.991326	0.348798	0.62971	0.408595	0.753356	-10.0862	-9.67764	OK	OK
116	hsa-miR-1298-002861	O18	0.981243	0.348932	0.62971	-1.3089	2.47753	-0.313894	-1.6228	OK	OK
482	hsa-miR-518b-001156	L3	-0.974585	0.349374	0.62971	0.516139	0.699241	-9.0861	-8.56996	OK	OK
384	hsa-miR-376a#-002127	G9	-0.977373	0.349746	0.62971	4.13741	0.056822	2.55702	6.69442	Undetermined	Undetermined
353	hsa-miR-340-002258	H6	-0.95584	0.359916	0.646484	0.351055	0.784011	0.91897	1.27002	OK	OK
588	hsa-miR-589-002409	N2	-0.959085	0.362682	0.649913	1.89397	0.269066	-4.18357	-2.28961	Undetermined	OK
594	hsa-miR-593-002411	L1	-0.938319	0.365049	0.651104	2.38074	0.192011	-2.3768	0.00393912	Undetermined	Undetermined
694	hsa-miR-885-3p-002372	O13	-0.944725	0.365065	0.651104	3.01542	0.123671	-6.52845	-3.51303	Undetermined	OK
341	hsa-miR-331-5p-002233	G24	0.939425	0.366225	0.65164	-2.26001	4.78995	1.67856	-0.581453	Undetermined	OK
654	hsa-miR-654-3p-002239	N20	0.946295	0.368394	0.652826	-1.24239	2.3659	-2.04525	-3.28764	OK	OK
231	hsa-miR-200c#-002286	J5	0.93789	0.368614	0.652826	-0.587845	1.503	2.36153	1.77368	OK	OK
534	hsa-miR-548E-002881	P6	-0.928589	0.370332	0.65434	2.18471	0.219957	6.81232	8.99702	Undetermined	Undetermined
706	hsa-miR-892b-002214	I18	-0.922012	0.377224	0.663308	0.494625	0.709746	-1.45447	-0.95985	OK	OK
69	hsa-miR-1253-002894	P14	0.934994	0.378989	0.663308	-2.09208	4.26363	4.24457	2.15249	OK	Undetermined
97	hsa-miR-1275-002840	O5	0.911239	0.379259	0.663308	-0.525907	1.43984	-2.89736	-3.42327	OK	OK
676	hsa-miR-744#-002325	J23	0.908963	0.379554	0.663308	-0.480471	1.3952	2.29766	1.81719	OK	OK
41	hsa-miR-1197-002810	N15	-0.916947	0.380393	0.663308	1.8433	0.278684	4.58822	6.43152	Undetermined	Undetermined
319	hsa-miR-30c-000419	B17	-0.914295	0.380658	0.663308	0.431739	0.741368	-7.18538	-6.75364	OK	OK
51	hsa-miR-1224-3P-002752	M8	-0.901868	0.382959	0.665509	2.90511	0.133498	5.4527	8.35782	Undetermined	Undetermined
647	hsa-miR-648-001601	E6	-0.906505	0.383677	0.665509	1.4435	0.367674	2.7608	4.2043	Undetermined	OK
158	hsa-miR-148a-000470	E1	0.911546	0.386899	0.669565	-0.667036	1.58781	-1.59854	-2.26558	OK	OK
184	hsa-miR-181c#-002333	K2	0.88739	0.389862	0.670181	-0.460979	1.37648	-0.538397	-0.999376	OK	OK
581	hsa-miR-583-001623	E19	0.90348	0.389887	0.670181	-1.39576	2.63127	3.82004	2.42428	OK	Undetermined
32	hsa-miR-10a#-002288	J7	-0.902471	0.389907	0.670181	3.00043	0.124962	2.14801	5.14844	Undetermined	Undetermined
550	hsa-miR-552-001520	B20	0.886376	0.391199	0.670879	-2.70197	6.5069	5.68339	2.98142	Undetermined	Undetermined
727	hsa-miR-943-002188	I11	0.893009	0.39439	0.674825	-1.36915	2.58318	4.3594	2.99025	OK	Undetermined
52	hsa-miR-1225-3P-002766	M15	-0.897647	0.396108	0.675851	0.928932	0.525247	-4.31263	-3.38369	OK	OK
602	hsa-miR-603-001566	D5	-0.878109	0.397003	0.675851	3.29012	0.102229	7.81478	11.1049	Undetermined	Undetermined
616	hsa-miR-620-002672	M1	-0.874639	0.397664	0.675851	3.93286	0.0654774	5.60789	9.54075	Undetermined	Undetermined
370	hsa-miR-365-001020	H16	-0.874175	0.400668	0.679432	0.900214	0.535807	-2.60927	-1.70906	OK	OK
275	hsa-miR-23a#-002439	L14	0.881847	0.401816	0.679742	-1.32335	2.50247	5.15864	3.83529	OK	Undetermined
681	hsa-miR-767-5p-001993	F2	0.875312	0.402644	0.679742	-2.02416	4.06756	4.99287	2.96871	Undetermined	Undetermined
248	hsa-miR-212-000515	P3	0.867983	0.404238	0.67976	-0.526467	1.4404	1.10606	0.579589	OK	OK
415	hsa-miR-448-001029	P15	-0.859513	0.404741	0.67976	2.24335	0.211195	3.13566	5.37901	Undetermined	Undetermined
457	hsa-miR-505#-002087	F10	0.869629	0.405879	0.67976	-0.389541	1.30998	1.19307	0.803529	OK	OK
92	hsa-miR-1270-002807	N14	0.858811	0.406242	0.67976	-0.592089	1.50743	2.90926	2.31717	OK	OK
485	hsa-miR-518d-001159	L5	-0.84731	0.411458	0.686075	0.444497	0.73484	2.72196	3.16646	OK	OK
48	hsa-miR-1208-002880	P5	0.865031	0.411826	0.686075	-0.813941	1.75801	1.06895	0.255009	OK	OK
93	hsa-miR-1271-002779	M23	-0.851484	0.41472	0.68938	0.532753	0.691235	4.54596	5.07871	OK	OK
137	hsa-miR-138-002284	D11	-0.852655	0.416989	0.689677	0.692711	0.61869	-0.850291	-0.15758	OK	OK
332	hsa-miR-324-3p-002161	G16	0.855662	0.417195	0.689677	-0.266594	1.20296	-0.960613	-1.22721	OK	OK
328	hsa-miR-32#-002111	F22	0.840314	0.417628	0.689677	-3.62751	12.3592	9.22924	5.60173	Undetermined	Undetermined
195	hsa-miR-186#-002105	F18	0.850975	0.419155	0.690274	-0.605092	1.52108	2.79832	2.19323	OK	OK
652	hsa-miR-653-002292	N19	-0.83678	0.419983	0.690274	2.23363	0.212623	-6.54712	-4.31349	OK	OK
110	hsa-miR-1290-002863	O19	0.82976	0.421452	0.690274	-0.875757	1.83497	6.34446	5.4687	OK	Undetermined
481	hsa-miR-518a-5p-002396	L2	0.827917	0.421632	0.690274	-4.86418	29.1249	1.43499	-3.42919	Undetermined	Undetermined
750	mmu-miR-499-001352	K2	-0.828076	0.422887	0.690836	1.74118	0.299125	-2.69725	-0.95607	OK	OK
671	hsa-miR-7-2#-002314	J19	0.824315	0.423878	0.690966	-0.549982	1.46407	2.77921	2.22923	OK	OK
475	hsa-miR-516b-001150	K22	-0.821856	0.424957	0.69124	0.725059	0.604972	-7.48183	-6.75677	OK	OK
604	hsa-miR-605-001568	D7	-0.828284	0.428332	0.695237	0.59159	0.663611	0.387527	0.979117	OK	OK
118	hsa-miR-1301-002827	N24	-0.802206	0.435982	0.705733	2.36257	0.194445	3.99157	6.35414	Undetermined	Undetermined
557	hsa-miR-558-001526	C1	0.815055	0.437479	0.705733	-3.83507	14.2715	10.8448	7.0097	Undetermined	Undetermined
279	hsa-miR-24-1#-002440	L15	0.799178	0.437592	0.705733	-0.594459	1.50991	5.15935	4.56489	OK	Undetermined
169	hsa-miR-154#-000478	A9	0.797895	0.439177	0.706786	-0.492466	1.40685	4.03443	3.54196	OK	OK
350	hsa-miR-33a-002135	G17	0.804539	0.442469	0.710092	-0.91488	1.88541	2.00391	1.08903	OK	Undetermined
340	hsa-miR-331-000545	G23	-0.800195	0.443105	0.710092	0.236675	0.848699	-5.95043	-5.71376	OK	OK
126	hsa-miR-130b#-002114	F24	0.782504	0.447682	0.715913	-0.730811	1.65957	0.927662	0.196851	OK	OK
672	hsa-miR-708-002341	O3	0.788667	0.450237	0.718483	-0.298231	1.22964	-1.52619	-1.82442	OK	OK
222	hsa-miR-19a-000395	A19	0.782445	0.452323	0.720296	-0.338524	1.26446	-2.13055	-2.46907	OK	OK
478	hsa-miR-517b-001152	P20	-0.771314	0.453661	0.720502	2.4901	0.177994	1.49538	3.98547	Undetermined	Undetermined
438	hsa-miR-488-002357	J16	-0.775495	0.455117	0.720502	2.95181	0.129246	2.62916	5.58096	Undetermined	Undetermined
148	hsa-miR-144-002676	M3	-0.778514	0.457602	0.720502	0.615476	0.652715	0.243142	0.858618	OK	OK
495	hsa-miR-519e-002370	L11	-0.763274	0.458084	0.720502	4.56463	0.042258	-4.2531	0.311529	Undetermined	Undetermined
537	hsa-miR-548I-002909	A2	-0.769058	0.459355	0.720502	1.77602	0.291987	4.9255	6.70152	Undetermined	Undetermined
500	hsa-miR-520c-3p-002400	K20	0.78044	0.459409	0.720502	-1.00967	2.01346	6.09968	5.09001	OK	Undetermined
128	hsa-miR-132#-002132	G15	0.763515	0.459963	0.720502	-0.845811	1.79728	6.23222	5.38641	OK	Undetermined
166	hsa-miR-151-5P-002642	L22	-0.761809	0.460057	0.720502	0.302235	0.810995	-2.75832	-2.45608	OK	OK
659	hsa-miR-659-001514	B18	-0.754431	0.464007	0.72497	1.27077	0.41444	3.38781	4.65858	Undetermined	Undetermined
524	hsa-miR-545-002267	M6	0.752247	0.464822	0.72497	-0.418196	1.33626	4.31097	3.89277	OK	OK
182	hsa-miR-181a-2#-002317	J22	-0.745705	0.469251	0.730375	0.396873	0.759503	-0.885381	-0.488509	OK	OK
445	hsa-miR-497-001043	A23	-0.746632	0.470795	0.731276	0.663473	0.631357	-2.22468	-1.56121	OK	OK
294	hsa-miR-296-000527	G5	-0.738252	0.472597	0.731924	0.284274	0.821154	-0.127272	0.157003	OK	OK
388	hsa-miR-377#-002128	G10	0.737354	0.473143	0.731924	-0.737405	1.66717	2.22934	1.49193	OK	OK
527	hsa-miR-548a-5p-002412	M8	-0.734245	0.475566	0.734174	4.1143	0.0577396	-6.77812	-2.66382	Undetermined	Undetermined
96	hsa-miR-1274B-002884	P8	0.747155	0.478075	0.734769	-0.534643	1.44858	-13.032	-13.5667	OK	OK
494	hsa-miR-519d-002403	L10	-0.741777	0.478562	0.734769	2.34627	0.196654	4.40569	6.75196	Undetermined	Undetermined
479	hsa-miR-517c-001153	K24	0.736387	0.47886	0.734769	-0.937623	1.91537	4.4851	3.54748	OK	Undetermined
378	hsa-miR-373-000561	H23	0.728461	0.481352	0.7371	-2.68217	6.41821	-2.00705	-4.68922	Undetermined	OK
432	hsa-miR-485-5p-001036	J11	-0.722142	0.482513	0.73739	0.505093	0.704615	-1.24597	-0.740873	OK	OK
136	hsa-miR-136#-002100	F15	-0.711334	0.488571	0.745144	0.554028	0.681116	-0.115157	0.438871	OK	OK
2	dme-miR-7-000268	A1	0.709624	0.490255	0.745925	-0.411897	1.33043	2.95911	2.54721	OK	OK
532	hsa-miR-548d-001605	M13	-0.707627	0.491051	0.745925	2.33295	0.198478	-3.07981	-0.746861	Undetermined	Undetermined
335	hsa-miR-326-000542	G18	-0.714459	0.495086	0.750551	0.239752	0.846891	2.86075	3.1005	OK	OK
153	hsa-miR-146a#-002163	H15	-0.698429	0.496506	0.751201	4.33425	0.0495747	0.492826	4.82708	Undetermined	Undetermined
314	hsa-miR-302d#-002120	G5	0.693502	0.499546	0.754294	-2.3226	5.00234	9.33469	7.01209	Undetermined	Undetermined
491	hsa-miR-519a-002415	L9	-0.705842	0.502925	0.757886	1.6984	0.308128	-9.75179	-8.05339	Undetermined	OK
719	hsa-miR-934-002177	I2	0.69425	0.505925	0.758083	-2.04309	4.12127	4.32518	2.28209	Undetermined	Undetermined
606	hsa-miR-607-001570	D9	-0.690439	0.5065	0.758083	3.1882	0.109712	5.68508	8.87329	Undetermined	Undetermined
508	hsa-miR-522-002413	L17	0.686167	0.507035	0.758083	-1.22991	2.34552	7.97241	6.7425	Undetermined	Undetermined
589	hsa-miR-590-3P-002677	M4	0.684864	0.510295	0.758083	-0.449621	1.36568	1.44921	0.999585	OK	OK
628	hsa-miR-629-001562	D2	0.688256	0.511451	0.758083	-0.468859	1.38401	1.43859	0.969726	OK	OK
434	hsa-miR-486-3p-002093	J12	-0.673806	0.511571	0.758083	0.540335	0.687611	0.50472	1.04505	OK	OK
91	hsa-miR-127-5p-002229	C21	0.674679	0.512094	0.758083	-2.62903	6.1861	0.285344	-2.34369	Undetermined	Undetermined
334	hsa-miR-325-000540	P10	0.673243	0.512134	0.758083	-4.35843	20.5125	-5.36896	-9.72739	Undetermined	Undetermined
127	hsa-miR-132-000457	D3	0.671636	0.512757	0.758083	-0.258947	1.19661	-2.4685	-2.72744	OK	OK
705	hsa-miR-892a-002195	O23	-0.67454	0.513425	0.758083	2.24034	0.211637	-4.78073	-2.54039	Undetermined	OK
233	hsa-miR-202#-002362	K8	-0.668177	0.515018	0.758083	1.63885	0.321113	2.28914	3.92799	Undetermined	Undetermined
205	hsa-miR-192-000491	E20	-0.670223	0.515056	0.758083	0.430772	0.741865	3.89356	4.32433	OK	OK
456	hsa-miR-505-002089	K10	-0.667116	0.516836	0.759229	0.276898	0.825364	1.88429	2.16118	OK	OK
684	hsa-miR-770-5p-002002	F6	-0.670864	0.518359	0.759812	0.453449	0.730295	0.734351	1.1878	OK	OK
302	hsa-miR-29b-1#-002165	H17	0.661607	0.519272	0.759812	-0.340805	1.26646	2.75724	2.41644	OK	OK
685	hsa-miR-802-002004	F8	0.666246	0.520241	0.759812	-2.21576	4.64526	8.28988	6.07412	Undetermined	Undetermined
165	hsa-miR-151-3p-002254	I22	-0.65789	0.523865	0.7626	0.26421	0.832655	-4.17117	-3.90696	OK	OK
283	hsa-miR-26a-000405	B5	0.661867	0.524162	0.7626	-0.258588	1.19631	-6.06394	-6.32252	OK	OK
330	hsa-miR-320B-002844	O9	0.645472	0.529372	0.768704	-0.302737	1.23348	0.285169	-0.0175679	OK	OK
730	hsa-miR-96#-002140	G22	0.638166	0.533888	0.771089	-3.42973	10.7758	6.32797	2.89825	Undetermined	Undetermined
59	hsa-miR-124#-002197	I14	0.646119	0.534062	0.771089	-3.01241	8.06913	5.06516	2.05275	Undetermined	Undetermined
567	hsa-miR-571-001613	E12	0.645239	0.534066	0.771089	-0.607406	1.52352	0.0311391	-0.576267	OK	OK
700	hsa-miR-888#-002213	I17	0.633234	0.537495	0.774565	-4.64909	25.0909	6.20038	1.55129	Undetermined	Undetermined
600	hsa-miR-600-001556	C22	-0.627274	0.540638	0.777617	1.84924	0.277538	7.73301	9.58225	Undetermined	Undetermined
735	hsa-miR-99b#-002196	I13	0.625649	0.543322	0.779997	-0.199993	1.14869	1.52509	1.3251	OK	OK
650	hsa-miR-651-001604	N17	0.6181	0.546788	0.782608	-0.941443	1.92045	10.8786	9.93715	Undetermined	Undetermined
88	hsa-miR-1267-002885	P9	-0.627824	0.547206	0.782608	0.460266	0.726852	1.56357	2.02384	OK	OK
493	hsa-miR-519c-001163	P21	0.621599	0.549873	0.784941	-2.42151	5.3573	1.18384	-1.23766	Undetermined	OK
163	hsa-miR-149#-002164	H16	0.613426	0.551695	0.786062	-2.60355	6.07782	3.65975	1.0562	Undetermined	Undetermined
204	hsa-miR-191#-002678	M5	0.606987	0.55586	0.787254	-0.246846	1.18661	3.52754	3.2807	OK	OK
506	hsa-miR-520h-001170	B7	-0.602696	0.556349	0.787254	1.37224	0.38629	7.05132	8.42356	Undetermined	Undetermined
368	hsa-miR-363-001271	H15	-0.601015	0.557437	0.787254	0.346579	0.786447	4.88818	5.23476	OK	OK
571	hsa-miR-575-001617	E15	0.611456	0.558447	0.787254	-1.34997	2.54907	0.815093	-0.53488	OK	OK
483	hsa-miR-518c-002401	L4	0.601927	0.558737	0.787254	-1.66787	3.17745	8.56484	6.89697	Undetermined	Undetermined
55	hsa-miR-1228#-002763	M14	-0.602609	0.558829	0.787254	1.40074	0.378735	-0.200865	1.19988	Undetermined	OK
755	rno-miR-7#-001338	B13	-0.604563	0.560256	0.787254	0.211633	0.863559	-2.56742	-2.35579	OK	OK
708	hsa-miR-9#-002231	I19	0.595834	0.560841	0.787254	-0.554488	1.46865	3.43328	2.87879	OK	OK
711	hsa-miR-922-002152	H9	-0.5954	0.562523	0.788156	0.655906	0.634677	5.56963	6.22553	Undetermined	Undetermined
271	hsa-miR-223-002295	G2	-0.599039	0.564141	0.788964	0.394077	0.760976	-7.98716	-7.59308	OK	OK
454	hsa-miR-503-001048	K8	0.585983	0.567564	0.79229	-0.228097	1.17129	-10.7272	-10.9553	OK	OK
476	hsa-miR-517#-001113	B3	-0.574417	0.575308	0.801624	2.45595	0.182258	1.47889	3.93484	Undetermined	Undetermined
276	hsa-miR-23b-000400	B2	0.571382	0.578719	0.80403	-0.315373	1.24433	-2.16412	-2.47949	OK	OK
713	hsa-miR-92a-000431	B23	0.569964	0.579156	0.80403	-0.27417	1.2093	-3.2662	-3.54037	OK	OK
207	hsa-miR-193a-3p-002250	E21	0.570387	0.580541	0.804479	-0.19898	1.14789	2.14056	1.94158	OK	OK
486	hsa-miR-518d-5p-002389	L6	0.56797	0.581715	0.804635	-0.92633	1.90044	3.18378	2.25745	OK	OK
531	hsa-miR-548c-5p-002429	M12	-0.562541	0.582952	0.804877	0.418107	0.748406	5.13084	5.54895	Undetermined	Undetermined
131	hsa-miR-133b-002247	D5	-0.558536	0.585318	0.805333	0.632788	0.644929	1.25759	1.89038	OK	OK
223	hsa-miR-19a#-002424	L8	-0.558382	0.585407	0.805333	0.397123	0.759371	4.54586	4.94299	OK	OK
561	hsa-miR-563-001530	C4	0.558762	0.588395	0.807977	-1.65446	3.14806	11.506	9.85149	Undetermined	Undetermined
65	hsa-miR-1249-002868	O20	-0.5486	0.592125	0.808082	0.571127	0.673091	-0.977633	-0.406506	OK	OK
154	hsa-miR-146b-001097	D23	0.55958	0.592413	0.808082	-0.281393	1.21537	-6.80483	-7.08622	OK	OK
617	hsa-miR-621-001598	E3	-0.55056	0.592667	0.808082	0.862276	0.550084	3.57964	4.44192	Undetermined	OK
404	hsa-miR-423-5p-002340	I15	0.550364	0.592842	0.808082	-0.24752	1.18716	0.96976	0.72224	OK	OK
102	hsa-miR-1284-002903	P20	0.557554	0.593802	0.808082	-0.915104	1.88571	12.8451	11.9299	Undetermined	Undetermined
201	hsa-miR-190-000489	E18	-0.543071	0.596148	0.809298	0.353129	0.782884	7.06902	7.42215	Undetermined	Undetermined
57	hsa-miR-1236-002761	M13	0.541152	0.597094	0.809298	-0.624011	1.54115	-0.134371	-0.758381	OK	OK
528	hsa-miR-548b-001541	M9	-0.542985	0.597899	0.809298	0.174863	0.885852	-10.598	-10.4231	OK	OK
554	hsa-miR-556-3p-002345	M16	-0.545418	0.601657	0.812934	1.66416	0.315527	-9.05234	-7.38818	Undetermined	OK
613	hsa-miR-616-002414	N8	0.531065	0.604961	0.815945	-0.601085	1.51686	4.55589	3.9548	OK	OK
208	hsa-miR-193a-5p-002281	E22	-0.52577	0.610796	0.822351	0.202442	0.869078	-1.16828	-0.965842	OK	OK
262	hsa-miR-22-000398	A24	-0.518562	0.612363	0.822999	0.125493	0.916691	-3.88492	-3.75942	OK	OK
632	hsa-miR-633-001574	D12	0.507532	0.620296	0.832185	-1.05167	2.07293	11.5368	10.4851	Undetermined	Undetermined
73	hsa-miR-1256-002850	O12	-0.511439	0.622562	0.833749	0.840888	0.5583	6.76164	7.60253	Undetermined	Undetermined
317	hsa-miR-30b-000602	B16	0.504657	0.624	0.834079	-0.184575	1.13648	-6.56208	-6.74666	OK	OK
186	hsa-miR-182#-000483	A10	0.499793	0.62656	0.834079	-2.61477	6.12527	2.0584	-0.556368	Undetermined	Undetermined
329	hsa-miR-320-002277	G14	-0.499945	0.62663	0.834079	0.188131	0.877742	-7.05518	-6.86705	OK	OK
130	hsa-miR-133a-002246	D4	-0.496874	0.62721	0.834079	0.585567	0.666387	-2.81686	-2.2313	OK	OK
609	hsa-miR-613-001586	D20	0.495235	0.629019	0.83502	-1.89737	3.72533	8.63361	6.73624	Undetermined	Undetermined
40	hsa-miR-1184-002842	O7	0.492396	0.631163	0.836401	-1.9694	3.91605	8.78426	6.81486	Undetermined	Undetermined
625	hsa-miR-627-001560	N12	0.477801	0.640275	0.846549	-2.05869	4.16607	-3.37706	-5.43575	Undetermined	Undetermined
37	hsa-miR-1180-002847	O11	0.476085	0.641864	0.846549	-0.223167	1.16729	0.670859	0.447692	OK	OK
100	hsa-miR-1282-002803	N12	0.48194	0.642171	0.846549	-0.627617	1.54501	5.34865	4.72103	OK	Undetermined
507	hsa-miR-521-001122	L16	-0.480986	0.643612	0.846976	0.962503	0.513166	-8.03574	-7.07324	OK	OK
467	hsa-miR-512-5p-001145	K17	-0.472685	0.646488	0.847858	0.183756	0.880408	-9.88142	-9.69766	OK	OK
732	hsa-miR-99a-000435	C4	0.474741	0.646822	0.847858	-0.317303	1.246	-5.04636	-5.36366	OK	OK
18	hsa-miR-1-002222	A7	0.466398	0.648636	0.847858	-0.640216	1.55856	4.93212	4.2919	OK	Undetermined
310	hsa-miR-302b#-002119	G4	-0.465478	0.648757	0.847858	0.894782	0.537829	9.54788	10.4427	Undetermined	Undetermined
653	hsa-miR-654-001611	N21	0.465202	0.652584	0.850029	-0.425042	1.34261	3.75182	3.32678	Undetermined	OK
312	hsa-miR-302c#-000534	A15	0.464348	0.653194	0.850029	-1.7394	3.33897	10.8114	9.07196	Undetermined	Undetermined
661	hsa-miR-661-001606	E9	0.466156	0.653783	0.850029	-0.63636	1.5544	-1.08318	-1.71954	OK	Undetermined
53	hsa-miR-1226#-002758	M12	-0.458316	0.655187	0.850396	0.335323	0.792607	1.88209	2.21741	OK	OK
496	hsa-miR-519e#-001166	B6	-0.454677	0.656354	0.850455	1.78035	0.291113	0.0255059	1.80585	Undetermined	Undetermined
257	hsa-miR-218-1#-002094	F11	0.453896	0.657555	0.850558	-1.14506	2.21155	9.64744	8.50238	Undetermined	Undetermined
596	hsa-miR-596-001550	C18	0.458001	0.65882	0.850742	-0.515333	1.42932	-5.30206	-5.81739	OK	OK
11	hsa-let-7e#-002407	K23	0.447394	0.661464	0.852698	-0.225076	1.16884	3.10553	2.88045	OK	OK
171	hsa-miR-155#-002287	J6	0.447314	0.662585	0.852698	-2.10518	4.30253	6.17234	4.06716	Undetermined	Undetermined
215	hsa-miR-196a#-002336	K3	0.446376	0.664695	0.853118	-0.579887	1.49473	5.83133	5.25144	Undetermined	Undetermined
623	hsa-miR-625#-002432	L10	-0.443579	0.665162	0.853118	0.659123	0.633263	-16.8279	-16.1688	Undetermined	Undetermined
605	hsa-miR-606-001569	D8	-0.437076	0.668757	0.855873	0.988265	0.504084	5.95218	6.94044	Undetermined	Undetermined
645	hsa-miR-646-001599	E4	0.441191	0.669568	0.855873	-1.15264	2.22321	1.43862	0.285982	Undetermined	OK
643	hsa-miR-644-001596	E1	-0.436965	0.671222	0.856009	0.600642	0.65946	1.86753	2.46817	OK	Undetermined
54	hsa-miR-1227-002769	M17	0.439567	0.672381	0.856009	-0.447816	1.36397	1.66283	1.21501	OK	OK
418	hsa-miR-450a-002303	I23	0.43153	0.673063	0.856009	-0.786176	1.7245	6.73446	5.94829	Undetermined	Undetermined
298	hsa-miR-299-5p-000600	G7	0.428873	0.674847	0.856841	-0.208831	1.15575	-8.39345	-8.60228	OK	OK
10	hsa-let-7e-002406	A4	-0.423288	0.678915	0.860564	0.142637	0.905862	-7.99147	-7.84883	OK	OK
273	hsa-miR-224-002099	G3	-0.421355	0.684271	0.862878	0.323476	0.799142	-0.583143	-0.259667	OK	OK
422	hsa-miR-452#-002330	J24	0.417499	0.684304	0.862878	-0.533127	1.44706	4.09761	3.56449	OK	Undetermined
601	hsa-miR-601-001558	C24	-0.414588	0.684765	0.862878	0.269376	0.829678	3.97292	4.2423	OK	OK
446	hsa-miR-497#-002368	K10	-0.417996	0.685683	0.862878	0.67448	0.626558	3.62573	4.30021	Undetermined	OK
753	mmu-miR-96-000186	C2	-0.413685	0.686432	0.862878	0.343252	0.788263	4.02963	4.37288	OK	OK
269	hsa-miR-222-002276	G1	-0.412464	0.690857	0.867003	0.160543	0.894688	-7.60879	-7.44825	OK	OK
338	hsa-miR-330-000544	G21	0.402771	0.693665	0.868437	-0.145033	1.10576	1.14923	1.0042	OK	OK
536	hsa-miR-548H-002816	N17	0.402473	0.694292	0.868437	-1.19984	2.29714	7.87488	6.67504	Undetermined	Undetermined
413	hsa-miR-432#-001027	A22	0.40011	0.695764	0.868846	-0.391199	1.31148	0.439873	0.0486741	OK	OK
311	hsa-miR-302c-000533	G13	0.396986	0.698568	0.870912	-0.405087	1.32417	0.988754	0.583667	OK	OK
103	hsa-miR-1285-002822	N21	-0.395468	0.701504	0.871401	0.196183	0.872857	-1.10365	-0.907465	OK	OK
114	hsa-miR-1294-002785	N3	0.390697	0.702793	0.871401	-0.685623	1.6084	5.38873	4.70311	Undetermined	Undetermined
579	hsa-miR-582-3p-002399	M24	-0.394566	0.702925	0.871401	0.832734	0.561464	-0.351952	0.480782	Undetermined	OK
734	hsa-miR-99b-000436	C5	0.388945	0.703737	0.871401	-0.161538	1.11848	-3.85194	-4.01348	OK	OK
583	hsa-miR-585-001625	E21	-0.387071	0.704708	0.871401	2.08777	0.235244	-7.66249	-5.57472	Undetermined	Undetermined
749	mmu-miR-496-001953	J24	0.382962	0.709676	0.876115	-0.536756	1.45071	1.2765	0.739742	OK	OK
514	hsa-miR-526b-002382	L22	-0.375953	0.712594	0.877115	1.80168	0.28684	-1.61807	0.18361	Undetermined	Undetermined
210	hsa-miR-193b#-002366	K9	0.377848	0.712801	0.877115	-0.213327	1.15936	2.06339	1.85006	OK	OK
401	hsa-miR-411#-002238	I20	-0.374586	0.71503	0.878432	0.143232	0.905488	2.25419	2.39742	OK	OK
584	hsa-miR-586-001539	C9	0.369789	0.717167	0.879632	-0.623023	1.5401	6.55592	5.93289	Undetermined	Undetermined
106	hsa-miR-1289-002871	O22	0.364496	0.721723	0.88379	-2.18485	4.54679	7.66742	5.48257	Undetermined	Undetermined
435	hsa-miR-487a-001279	J14	0.360478	0.726182	0.887816	-0.34895	1.27363	2.47093	2.12198	OK	OK
558	hsa-miR-559-001527	C2	-0.352643	0.730368	0.890966	0.700102	0.615529	9.35296	10.0531	Undetermined	Undetermined
626	hsa-miR-628-3p-002434	L11	-0.356421	0.73111	0.890966	0.206575	0.866592	2.00649	2.21306	OK	OK
272	hsa-miR-223#-002098	F14	-0.351137	0.732901	0.891716	0.227084	0.85436	0.875066	1.10215	OK	OK
183	hsa-miR-181c-000482	E9	-0.345577	0.735819	0.893831	0.122916	0.91833	1.11694	1.23985	OK	OK
94	hsa-miR-1272-002845	O10	0.333386	0.743995	0.901547	-1.74084	3.34229	7.14501	5.40417	Undetermined	Undetermined
318	hsa-miR-30b#-002129	G12	-0.332962	0.744549	0.901547	1.03914	0.486619	7.91502	8.95416	Undetermined	Undetermined
501	hsa-miR-520D-3P-002743	M7	-0.330816	0.749478	0.905256	0.502387	0.705938	5.15035	5.65274	OK	Undetermined
553	hsa-miR-555-001523	B23	0.325628	0.751108	0.905256	-0.624148	1.5413	3.53598	2.91183	OK	Undetermined
161	hsa-miR-148b#-002160	H14	0.324747	0.751677	0.905256	-0.15433	1.1129	3.66321	3.50888	OK	OK
85	hsa-miR-1263-002784	N2	0.320141	0.753598	0.905256	-0.776771	1.71329	8.14387	7.3671	Undetermined	Undetermined
36	hsa-miR-1179-002776	M20	0.319824	0.75416	0.905256	-1.11035	2.15898	3.11421	2.00386	Undetermined	Undetermined
540	hsa-miR-548L-002904	P21	-0.316343	0.756517	0.905256	0.355925	0.781369	-0.0982228	0.257702	OK	OK
608	hsa-miR-609-001573	D11	0.315271	0.757277	0.905256	-1.39058	2.62184	-2.24909	-3.63967	Undetermined	Undetermined
552	hsa-miR-554-001522	B22	0.31546	0.758248	0.905256	-0.329267	1.25637	4.14734	3.81808	OK	Undetermined
564	hsa-miR-567-001534	C7	-0.315927	0.759812	0.905256	0.447523	0.733301	-3.9272	-3.47967	OK	OK
398	hsa-miR-409-5p-002331	I11	-0.310611	0.760721	0.905256	0.382006	0.76737	7.77269	8.15469	Undetermined	Undetermined
666	hsa-miR-668-001992	F1	-0.310797	0.76075	0.905256	0.819175	0.566766	2.01695	2.83612	OK	Undetermined
523	hsa-miR-544-002265	M5	0.305597	0.76493	0.90758	-0.616264	1.5329	-0.757113	-1.37338	OK	OK
266	hsa-miR-220c-002211	P8	-0.305262	0.765097	0.90758	1.96489	0.256159	1.4097	3.37458	Undetermined	Undetermined
119	hsa-miR-1302-002901	P18	-0.296706	0.771166	0.91335	1.69309	0.309265	3.04009	4.73317	Undetermined	Undetermined
641	hsa-miR-642-001592	N16	-0.297298	0.773262	0.914404	0.111688	0.925505	-10.1584	-10.0468	OK	OK
200	hsa-miR-18b#-002310	J16	0.290718	0.775672	0.915825	-0.740891	1.67121	10.421	9.68007	Undetermined	Undetermined
121	hsa-miR-1304-002874	P1	-0.280152	0.783988	0.924203	1.1627	0.446677	3.87651	5.03921	Undetermined	Undetermined
17	hsa-let-7i#-002172	H22	-0.278718	0.786001	0.925137	0.0991974	0.933552	2.51714	2.61633	OK	OK
466	hsa-miR-512-3p-001823	K16	-0.265031	0.796867	0.935932	0.509277	0.702574	2.14721	2.65649	OK	OK
159	hsa-miR-148a#-002134	G16	0.259481	0.8019	0.935932	-0.134041	1.09736	-10.778	-10.9121	OK	OK
45	hsa-miR-1204-002872	O23	0.255466	0.802913	0.935932	-1.38821	2.61753	8.08242	6.69421	Undetermined	Undetermined
129	hsa-miR-1324-002815	N16	-0.257117	0.803673	0.935932	0.706486	0.612811	2.68161	3.3881	Undetermined	OK
556	hsa-miR-557-001525	B24	0.250328	0.805979	0.935932	-0.455653	1.3714	5.27562	4.81997	Undetermined	Undetermined
742	mmu-miR-153-001191	E6	0.250057	0.806228	0.935932	-0.573718	1.48835	-3.96446	-4.53818	OK	OK
46	hsa-miR-1205-002778	M22	-0.249187	0.806854	0.935932	1.44401	0.367545	3.15795	4.60196	Undetermined	Undetermined
586	hsa-miR-588-001542	C12	0.247598	0.808164	0.935932	-1.68549	3.21649	4.42531	2.73983	Undetermined	Undetermined
286	hsa-miR-26b-000407	B6	0.248576	0.808809	0.935932	-0.115515	1.08336	-2.9674	-3.08291	OK	OK
178	hsa-miR-16-2#-002171	H21	-0.246778	0.808851	0.935932	0.165009	0.891923	-0.884138	-0.719129	OK	OK
282	hsa-miR-25#-002442	L17	-0.245274	0.809876	0.935932	0.22947	0.852948	2.78514	3.01461	OK	Undetermined
710	hsa-miR-921-002151	H8	0.245144	0.809988	0.935932	-0.581335	1.49623	8.01626	7.43492	Undetermined	Undetermined
177	hsa-miR-16-1#-002420	L5	0.242302	0.81219	0.937047	-0.12221	1.0884	2.06325	1.94104	OK	OK
112	hsa-miR-1292-002824	N23	-0.239537	0.814482	0.937583	0.446556	0.733792	6.981	7.42756	Undetermined	Undetermined
648	hsa-miR-649-001602	E7	0.237559	0.815912	0.937583	-0.13875	1.10095	6.12689	5.98814	OK	Undetermined
258	hsa-miR-218-2#-002294	J9	-0.237074	0.816365	0.937583	0.390999	0.762601	6.55419	6.94519	Undetermined	Undetermined
261	hsa-miR-219-2-3p-002390	P5	0.234719	0.818289	0.93837	-1.10042	2.14418	1.22959	0.129163	Undetermined	Undetermined
568	hsa-miR-572-001614	E13	-0.231253	0.821379	0.940491	0.128426	0.914829	3.07473	3.20316	OK	OK
274	hsa-miR-23a-000399	B1	0.222529	0.82765	0.941481	-0.13631	1.09909	-2.61906	-2.75537	OK	OK
113	hsa-miR-1293-002905	P22	-0.22477	0.828535	0.941481	0.965126	0.512234	2.9613	3.92643	OK	Undetermined
587	hsa-miR-589-001543	C13	0.222286	0.82957	0.941481	-0.1268	1.09187	2.05063	1.92383	OK	OK
82	hsa-miR-126#-000451	A8	-0.221445	0.830543	0.941481	0.21718	0.860245	-4.03733	-3.82015	OK	OK
542	hsa-miR-548N-002888	P11	0.217121	0.831247	0.941481	-0.698209	1.62249	7.56295	6.86474	Undetermined	Undetermined
543	hsa-miR-548P-002798	N9	-0.217658	0.831755	0.941481	0.370063	0.773749	2.93521	3.30528	OK	Undetermined
364	hsa-miR-361-000554	H12	-0.216944	0.832074	0.941481	0.0739979	0.950002	1.22272	1.29672	OK	OK
6	hsa-let-7b#-002404	K21	-0.216092	0.832302	0.941481	0.220901	0.858029	-1.52267	-1.30177	OK	OK
371	hsa-miR-367-000555	H17	-0.215929	0.833422	0.941481	0.416614	0.749181	-2.3779	-1.96128	OK	OK
678	hsa-miR-765-002643	L23	-0.212672	0.835737	0.942366	0.234405	0.850036	3.92117	4.15557	OK	Undetermined
12	hsa-let-7f-000382	A5	-0.209232	0.837552	0.942366	0.0904264	0.939245	-6.31488	-6.22445	OK	OK
635	hsa-miR-636-002088	N15	-0.211287	0.837935	0.942366	0.161917	0.893836	3.32858	3.4905	OK	OK
15	hsa-let-7g-002282	A6	-0.206081	0.840814	0.943023	0.0519183	0.964653	-4.74411	-4.69219	OK	OK
237	hsa-miR-206-000510	A13	0.203297	0.841829	0.943023	-0.396946	1.31672	2.6224	2.22545	OK	OK
687	hsa-miR-872-002264	O7	-0.203119	0.842252	0.943023	0.0931077	0.937501	-10.8601	-10.767	OK	OK
147	hsa-miR-143#-002146	H4	-0.199994	0.844378	0.94401	0.200575	0.870204	-0.924647	-0.724072	OK	OK
19	hsa-miR-100-000437	C6	0.19549	0.849328	0.948145	-0.107389	1.07728	-5.37736	-5.48475	OK	OK
757	RNU48-001006	E11;E11	0.189177	0.851771	0.949474	-0.132946	1.09653	-8.83008	-8.96302	OK	OK
754	rno-miR-29c#-001818	E22	0.187098	0.855122	0.95181	-0.0822129	1.05864	1.82761	1.7454	OK	OK
715	hsa-miR-92a-2#-002138	G20	-0.180135	0.859644	0.954095	1.03086	0.489418	7.79495	8.82582	Undetermined	Undetermined
253	hsa-miR-216a-002220	F19	0.182196	0.859693	0.954095	-0.416088	1.3343	-1.27931	-1.6954	Undetermined	OK
249	hsa-miR-213-000516	A14	-0.177932	0.861938	0.954883	0.0924661	0.937918	0.109338	0.201804	OK	OK
289	hsa-miR-27a#-002445	L20	0.175487	0.863234	0.954883	-0.0796802	1.05678	0.330971	0.251291	OK	OK
303	hsa-miR-29b-2#-002166	H18	0.173053	0.865087	0.954883	-0.102548	1.07367	2.88767	2.78512	OK	OK
263	hsa-miR-22#-002301	J11	0.172872	0.865759	0.954883	-0.0526701	1.03718	-1.20118	-1.25385	OK	OK
278	hsa-miR-24-000402	B3	-0.170857	0.867643	0.954883	0.0500749	0.965886	-9.55332	-9.50324	OK	OK
77	hsa-miR-125a-5p-002198	C17	-0.169572	0.867961	0.954883	0.0539752	0.963278	-5.24238	-5.18841	OK	OK
563	hsa-miR-566-001533	C6	-0.163665	0.873985	0.959486	0.165454	0.891648	-2.58396	-2.41851	OK	OK
545	hsa-miR-550-001544	C14	0.159562	0.875729	0.959486	-0.0917786	1.06568	4.6805	4.58873	OK	OK
469	hsa-miR-513B-002757	M11	0.160129	0.875943	0.959486	-0.0882562	1.06308	1.78803	1.69977	OK	OK
519	hsa-miR-541#-002200	I15	0.156624	0.878049	0.960405	-0.89058	1.85392	-1.48422	-2.3748	Undetermined	Undetermined
83	hsa-miR-1260-002896	P16	0.150167	0.884638	0.966219	-0.196679	1.14606	-5.37587	-5.57255	OK	OK
480	hsa-miR-518a-3p-002397	L1	0.14573	0.886596	0.966963	-0.617386	1.53409	-1.05919	-1.67657	Undetermined	Undetermined
115	hsa-miR-1296-002908	P24	0.141539	0.889461	0.968695	-0.412658	1.33114	-0.247705	-0.660363	Undetermined	Undetermined
441	hsa-miR-491-3p-002360	J19	0.138723	0.891676	0.969483	-0.763423	1.69751	-0.141927	-0.90535	Undetermined	Undetermined
722	hsa-miR-937-002180	I5	0.13864	0.892743	0.969483	-0.297035	1.22862	2.41823	2.1212	OK	Undetermined
612	hsa-miR-616-001589	D22	-0.133395	0.896281	0.971933	0.0712154	0.951836	2.73084	2.80206	OK	OK
585	hsa-miR-587-001540	C10	-0.130946	0.899216	0.972801	0.393275	0.761399	2.44011	2.83338	Undetermined	OK
24	hsa-miR-105-002167	C9	-0.128677	0.899648	0.972801	0.236145	0.849011	-0.179057	0.0570877	Undetermined	OK
101	hsa-miR-1283-002890	P12	0.122163	0.905606	0.97689	-0.439253	1.3559	8.97165	8.53239	Undetermined	Undetermined
107	hsa-miR-128a-002216	C22	0.120253	0.906733	0.97689	-0.0448991	1.03161	2.03419	1.98929	OK	OK
280	hsa-miR-24-2#-002441	L16	0.118796	0.907461	0.97689	-0.0749681	1.05334	0.924094	0.849126	OK	OK
702	hsa-miR-890-002209	O20	0.117365	0.908856	0.97689	-0.356734	1.28052	3.71374	3.35701	Undetermined	Undetermined
597	hsa-miR-597-001551	N4	-0.116283	0.909873	0.97689	0.0794401	0.946425	4.99397	5.07341	OK	OK
503	hsa-miR-520e-001119	P23	0.108614	0.915182	0.978825	-0.314233	1.24335	1.44218	1.12795	Undetermined	Undetermined
76	hsa-miR-125a-3p-002199	C16	0.107085	0.916329	0.978825	-0.0475037	1.03348	3.95571	3.9082	OK	OK
522	hsa-miR-543-002376	K12	-0.103484	0.91937	0.978825	0.0613976	0.958335	2.30786	2.36926	OK	OK
721	hsa-miR-936-002179	I4	-0.10281	0.919856	0.978825	0.189136	0.877131	9.34421	9.53335	Undetermined	Undetermined
463	hsa-miR-509-5p-002235	K14	0.102969	0.920292	0.978825	-0.102098	1.07333	1.28253	1.18043	OK	OK
359	hsa-miR-34a-000426	B21	-0.1015	0.920639	0.978825	0.0260028	0.982138	-3.31191	-3.28591	OK	OK
611	hsa-miR-615-5p-002353	N7	-0.101362	0.920716	0.978825	0.592538	0.663175	-6.6563	-6.06377	Undetermined	Undetermined
151	hsa-miR-145#-002149	H6	-0.0982318	0.923146	0.980035	0.0475259	0.967594	0.842277	0.889803	OK	OK
20	hsa-miR-100#-002142	G24	0.0943054	0.926802	0.981195	-0.0676871	1.04804	3.77599	3.7083	OK	OK
619	hsa-miR-623-001555	C21	-0.0948399	0.926828	0.981195	0.113491	0.924349	3.72151	3.835	OK	Undetermined
285	hsa-miR-26a-2#-002115	G1	-0.0913572	0.928868	0.981983	0.0803886	0.945803	5.54544	5.62583	OK	Undetermined
284	hsa-miR-26a-1#-002443	L18	-0.0892501	0.930447	0.982282	0.0457357	0.968796	1.97309	2.01883	OK	OK
287	hsa-miR-26b#-002444	L19	0.0865148	0.932288	0.982857	-0.0366906	1.02576	0.876675	0.839985	OK	OK
744	mmu-miR-374-5p-001319	I1	0.0834212	0.934718	0.9836	-0.0243573	1.01703	-3.84913	-3.87348	OK	OK
80	hsa-miR-125b-2#-002158	H12	-0.0830586	0.935588	0.9836	0.0752176	0.949199	-1.73735	-1.66213	OK	OK
191	hsa-miR-184-000485	E13	-0.0754628	0.940932	0.986106	0.0575951	0.960865	1.54475	1.60234	OK	OK
658	hsa-miR-658-001513	B17	-0.0737673	0.942277	0.986106	0.150416	0.90099	6.15684	6.30726	Undetermined	Undetermined
379	hsa-miR-374-000563	H24	0.0727897	0.943004	0.986106	-0.221525	1.16597	-1.79857	-2.0201	Undetermined	Undetermined
490	hsa-miR-518f#-002387	K18	-0.07124	0.944217	0.986106	0.416465	0.749258	5.72647	6.14294	Undetermined	Undetermined
634	hsa-miR-635-001578	D14	0.0682145	0.946906	0.986106	-0.0965563	1.06922	6.06452	5.96797	Undetermined	Undetermined
683	hsa-miR-769-5p-001998	F5	-0.0639161	0.949983	0.986106	0.0270866	0.9814	-1.08516	-1.05807	OK	OK
245	hsa-miR-21#-002438	L13	0.0638244	0.95018	0.986106	-0.0290789	1.02036	-2.30303	-2.33211	OK	OK
577	hsa-miR-580-001621	E17	-0.0635114	0.950266	0.986106	0.109199	0.927103	10.2927	10.4019	Undetermined	Undetermined
354	hsa-miR-340#-002259	I23	0.0638778	0.950287	0.986106	-0.0256994	1.01797	-0.0580492	-0.0837486	OK	OK
281	hsa-miR-25-000403	B4	0.0627994	0.950981	0.986106	-0.0258276	1.01806	-0.292566	-0.318393	OK	OK
430	hsa-miR-484-001821	J9	0.0601384	0.953091	0.986944	-0.0243831	1.01704	-9.49613	-9.52051	OK	OK
758	U6 snRNA-001973	A11;A12;B11;B12;A11;A12;B11;B12	0.0513894	0.959102	0.991813	-0.00951322	1.00662	-12.6843	-12.6938	OK	OK
459	hsa-miR-507-001051	K11	-0.0498987	0.961116	0.991921	0.209171	0.865034	2.15663	2.3658	Undetermined	Undetermined
646	hsa-miR-647-001600	E5	-0.0483871	0.962232	0.991921	0.205782	0.867068	2.88843	3.09421	Undetermined	Undetermined
593	hsa-miR-593-001547	C17	-0.0471742	0.963132	0.991921	0.16783	0.890181	5.91256	6.08039	Undetermined	Undetermined
484	hsa-miR-518c#-001158	B5	-0.0437837	0.965952	0.993281	0.249428	0.84123	3.13243	3.38186	Undetermined	Undetermined
498	hsa-miR-520a#-001168	L13	0.0420503	0.967073	0.993281	-0.202894	1.151	-1.55316	-1.75605	Undetermined	Undetermined
202	hsa-miR-190b-002263	I24	-0.039542	0.96936	0.994283	0.0293091	0.979889	3.88004	3.90935	OK	Undetermined
31	hsa-miR-10a-000387	A9	0.037868	0.970697	0.994308	-0.0241841	1.0169	-0.614819	-0.639003	OK	OK
56	hsa-miR-1233-002768	M16	-0.0343005	0.973532	0.995867	0.0285281	0.98042	-14.0467	-14.0181	OK	OK
720	hsa-miR-935-002178	I3	-0.0294607	0.97721	0.995942	0.0310556	0.978704	2.8538	2.88485	OK	OK
13	hsa-let-7f-1#-002417	L2	0.0290199	0.977564	0.995942	-0.0245913	1.01719	2.36516	2.34057	OK	OK
704	hsa-miR-891b-002210	O22	-0.0271894	0.978695	0.995942	0.111122	0.925868	-4.33237	-4.22125	Undetermined	Undetermined
502	hsa-miR-520d-5p-002393	L14	0.0256553	0.979897	0.995942	-0.0470118	1.03312	3.16349	3.11648	OK	Undetermined
124	hsa-miR-130a#-002131	G14	0.0230265	0.982219	0.995942	-0.0347963	1.02441	5.0418	5.007	OK	Undetermined
521	hsa-miR-542-5p-002240	M4	0.0218418	0.982886	0.995942	-0.0107526	1.00748	4.61368	4.60293	OK	OK
717	hsa-miR-93#-002139	G21	0.0208014	0.983732	0.995942	-0.00703144	1.00489	-0.848996	-0.856028	OK	OK
573	hsa-miR-576-5p-002350	M22	0.017886	0.985985	0.995942	-0.0567731	1.04014	1.88059	1.82381	Undetermined	Undetermined
644	hsa-miR-645-001597	E2	0.0164459	0.987153	0.995942	-0.0158244	1.01103	7.25511	7.23928	Undetermined	Undetermined
392	hsa-miR-380-5p-000570	A18	-0.0153791	0.988056	0.995942	0.0108749	0.99249	4.66557	4.67644	OK	Undetermined
637	hsa-miR-638-001582	D16	-0.0153796	0.988097	0.995942	0.0139024	0.99041	0.858776	0.872679	OK	OK
173	hsa-miR-15a#-002419	L4	-0.0135753	0.989372	0.995942	0.00656881	0.995457	1.77175	1.77832	OK	OK
139	hsa-miR-139-3p-002313	D12	-0.00777911	0.993947	0.997987	0.00420994	0.997086	-1.61894	-1.61473	OK	OK
99	hsa-miR-1278-002851	O13	-0.00763905	0.994037	0.997987	0.0271519	0.981356	6.312	6.33916	Undetermined	Undetermined
295	hsa-miR-296-3p-002101	G4	0.00276913	0.997864	0.998876	-0.00504594	1.0035	4.74192	4.73688	Undetermined	OK
109	hsa-miR-129#-002298	J10	0.00156075	0.998778	0.998876	-0.00339444	1.00236	7.31752	7.31412	Undetermined	Undetermined
630	hsa-miR-630-001563	D3	0.00144786	0.998876	0.998876	-0.00100631	1.0007	4.18651	4.1855	OK	OK

## Sheet: AUvsN
	genes	feature.pos	t.test	p.value	adj.p.value	ddCt	FC	meanCalibrator	meanTarget	categoryTarget	categoryCalibrator
592	hsa-miR-592-001546	C16	9.61691	1.64519e-07	0.000124705	-2.49186	5.62504	2.46878	-0.0230778	OK	OK
141	hsa-miR-140-3p-002234	D14	-5.63332	6.42444e-05	0.0174071	1.97565	0.254256	-1.53782	0.437831	OK	OK
672	hsa-miR-708-002341	O3	5.85283	7.47073e-05	0.0174071	-1.48368	2.79662	-1.52619	-3.00988	OK	OK
429	hsa-miR-483-5p-002338	J8	-5.41286	9.18581e-05	0.0174071	1.44144	0.3682	-3.17821	-1.73677	OK	OK
181	hsa-miR-181a-000480	E8	5.28945	0.000126688	0.0192059	-1.17184	2.25299	-3.29341	-4.46526	OK	OK
707	hsa-miR-9-000583	A8	-5.38102	0.000166766	0.0210681	2.2226	0.214255	2.17197	4.39457	OK	OK
299	hsa-miR-29a-002112	B13	4.76642	0.000304297	0.0303801	-0.935141	1.91208	-6.60383	-7.53897	OK	OK
125	hsa-miR-130b-000456	D2	4.73363	0.000376944	0.0303801	-0.996422	1.99505	0.292035	-0.704387	OK	OK
140	hsa-miR-139-5p-002289	D13	-4.74222	0.000391276	0.0303801	1.10712	0.464219	-3.80797	-2.70085	OK	OK
134	hsa-miR-135b#-002159	H13	4.61403	0.00041163	0.0303801	-2.54847	5.85013	2.03861	-0.509857	OK	OK
590	hsa-miR-590-5p-001984	N3	4.85296	0.000440872	0.0303801	-1.09231	2.13215	-0.173849	-1.26616	OK	OK
305	hsa-miR-301-000528	G8	4.45017	0.000562156	0.0355095	-1.35047	2.54996	-0.783334	-2.13381	OK	OK
728	hsa-miR-944-002189	I12	4.35037	0.000677031	0.0369247	-3.47182	11.0949	4.98659	1.51477	OK	Undetermined
325	hsa-miR-31-002279	B18	4.49194	0.00071991	0.0369247	-2.55967	5.89571	-4.87068	-7.43034	OK	OK
133	hsa-miR-135b-002261	D8	4.88678	0.0007307	0.0369247	-3.33769	10.1098	-1.96192	-5.29961	OK	OK
244	hsa-miR-21-000397	A23	4.28573	0.000874575	0.041433	-1.01123	2.01562	-6.11301	-7.12423	OK	OK
675	hsa-miR-744-002324	O4	4.1056	0.00107466	0.0479173	-0.865921	1.8225	-1.21702	-2.08294	OK	OK
598	hsa-miR-598-001988	N5	4.26055	0.00119009	0.048528	-1.31274	2.48413	2.61305	1.30031	OK	OK
28	hsa-miR-106b-000442	C12	4.04021	0.0012164	0.048528	-0.950257	1.93222	-2.42223	-3.37249	OK	OK
326	hsa-miR-31#-002113	F23	4.02533	0.00136799	0.0506433	-3.27833	9.70231	-2.54174	-5.82007	OK	OK
288	hsa-miR-27a-000408	B7	3.95036	0.00146915	0.0506433	-0.820037	1.76545	-3.05018	-3.87022	OK	OK
179	hsa-miR-17-002308	A16	3.95457	0.00146986	0.0506433	-1.17233	2.25376	-5.87506	-7.04739	OK	OK
190	hsa-miR-183#-002270	J2	3.84361	0.00181398	0.0597825	-2.10716	4.30842	1.3722	-0.734958	OK	OK
23	hsa-miR-103-000439	C8	3.80566	0.00193009	0.0609587	-0.9596	1.94477	-1.92555	-2.88515	OK	OK
132	hsa-miR-135a-000460	D7	4.08251	0.00201529	0.0611036	-2.72656	6.61874	4.14539	1.41883	OK	OK
698	hsa-miR-887-002374	O17	-3.81689	0.00245488	0.0715693	2.90606	0.13341	-0.514516	2.39154	OK	OK
327	hsa-miR-32-002109	B19	3.65223	0.00268741	0.0754466	-1.2854	2.4375	3.78032	2.49492	OK	OK
197	hsa-miR-18a-002422	A17	3.61824	0.00297928	0.0806534	-0.886713	1.84896	2.45493	1.56822	OK	OK
301	hsa-miR-29b-000413	B14	3.53955	0.00327551	0.0856152	-0.961482	1.94731	0.916816	-0.0446656	OK	OK
180	hsa-miR-17#-002421	L6	3.68088	0.00345461	0.0872864	-1.69049	3.22766	4.8435	3.15301	OK	OK
222	hsa-miR-19a-000395	A19	3.57186	0.00360161	0.0880651	-0.791967	1.73143	-2.13055	-2.92251	OK	OK
224	hsa-miR-19b-000396	A20	3.40384	0.00444343	0.102232	-0.688232	1.61131	-7.3264	-8.01463	OK	OK
740	mmu-miR-137-001129	D10	3.62555	0.00445072	0.102232	-4.74052	26.7324	6.19809	1.45758	OK	Undetermined
382	hsa-miR-375-000564	I2	3.34388	0.00482621	0.107596	-1.94248	3.84366	-0.742932	-2.68541	OK	OK
651	hsa-miR-652-002352	N18	3.29361	0.00557222	0.120678	-1.0324	2.04543	0.909904	-0.122498	OK	OK
216	hsa-miR-196b-002215	F2	-3.26747	0.00578797	0.121869	1.62984	0.323125	2.54747	4.17731	OK	OK
225	hsa-miR-19b-1#-002425	L9	3.25835	0.00609648	0.122187	-0.994113	1.99185	2.49702	1.50291	OK	OK
516	hsa-miR-532-3p-002355	L23	-3.32215	0.00612546	0.122187	0.698253	0.616318	-1.79146	-1.0932	OK	OK
309	hsa-miR-302b-000531	G12	-3.20435	0.00636691	0.123747	2.6591	0.158319	-4.25517	-1.59608	OK	OK
355	hsa-miR-342-3p-002260	H9	-3.26013	0.00685051	0.129817	0.798339	0.575011	-8.66741	-7.86907	OK	OK
26	hsa-miR-106a-002169	C10	3.15144	0.00711431	0.131528	-0.815021	1.75932	-6.1076	-6.92262	OK	OK
758	U6 snRNA-001973	A11;A12;B11;B12;A11;A12;B11;B12	2.72669	0.00735729	0.132782	-0.509193	1.42325	-12.6843	-13.1935	OK	OK
246	hsa-miR-210-000512	F16	3.11797	0.00876264	0.151905	-1.04212	2.05925	-3.62994	-4.67205	OK	OK
465	hsa-miR-511-001111	P19	-3.27136	0.00882387	0.151905	1.5965	0.330679	1.25209	2.84859	OK	OK
290	hsa-miR-27b-000409	B8	3.09229	0.00901808	0.151905	-1.02749	2.03848	-1.68377	-2.71127	OK	OK
236	hsa-miR-205-000509	F14	3.10887	0.00948954	0.156371	-1.73971	3.33968	-4.00986	-5.74957	OK	OK
49	hsa-miR-122-002245	C14	-2.99544	0.0100653	0.1597	5.20857	0.0270436	-4.59795	0.610617	OK	OK
189	hsa-miR-183-002269	E12	2.98825	0.0102923	0.1597	-1.80997	3.50635	4.85684	3.04687	OK	OK
259	hsa-miR-219-000522	F23	-3.0989	0.0103236	0.1597	5.52083	0.0217803	-3.79911	1.72172	OK	OK
333	hsa-miR-324-5p-000539	G17	3.00594	0.0109108	0.164268	-0.763061	1.69709	1.08854	0.325475	OK	OK
240	hsa-miR-20a-000580	A21	2.92811	0.0110523	0.164268	-1.04304	2.06057	-4.38981	-5.43285	OK	OK
403	hsa-miR-422a-002297	I14	3.33908	0.0117342	0.171048	-7.8206	226.067	0.126784	-7.69382	OK	Undetermined
162	hsa-miR-149-002255	E3	2.96528	0.0124025	0.176651	-1.66422	3.16942	-2.56732	-4.23154	OK	OK
29	hsa-miR-106b#-002380	K15	2.96994	0.0126103	0.176651	-1.19766	2.29368	0.0936398	-1.10402	OK	OK
363	hsa-miR-34c-000428	B22	-2.88205	0.0129254	0.176651	1.089	0.470088	1.43982	2.52882	OK	OK
750	mmu-miR-499-001352	K2	-2.8622	0.0130507	0.176651	7.82676	0.00440464	-2.69725	5.12951	Undetermined	OK
385	hsa-miR-376b-001102	I4	-2.8369	0.0133795	0.177924	0.989062	0.503805	-10.9355	-9.9464	OK	OK
657	hsa-miR-657-001512	B16	2.89857	0.0142682	0.18647	-2.35363	5.11108	0.41688	-1.93675	OK	OK
695	hsa-miR-885-5p-002296	O14	-2.75212	0.0155942	0.200346	1.81959	0.283301	-0.444531	1.37506	OK	OK
734	hsa-miR-99b-000436	C5	2.7314	0.0162495	0.205286	-0.919654	1.89166	-3.85194	-4.77159	OK	OK
588	hsa-miR-589-002409	N2	-2.85282	0.0170938	0.211359	4.61361	0.0408474	-4.18357	0.430041	OK	OK
263	hsa-miR-22#-002301	J11	2.74711	0.0174594	0.211359	-0.861916	1.81745	-1.20118	-2.0631	OK	OK
570	hsa-miR-574-3p-002349	M20	-2.80513	0.0175668	0.211359	0.559401	0.678584	-8.00572	-7.44632	OK	OK
515	hsa-miR-532-001518	L24	-2.96696	0.0183364	0.217171	0.505755	0.704292	-2.13741	-1.63166	OK	OK
512	hsa-miR-525-001174	L21	-2.75268	0.0190816	0.222521	7.5974	0.00516362	-2.71976	4.87764	Undetermined	OK
356	hsa-miR-342-5p-002147	H10	2.83566	0.0195313	0.224314	-2.95245	7.74063	-5.29037	-8.24282	OK	OK
185	hsa-miR-182-002334	E10	2.64562	0.0200853	0.225857	-1.79068	3.45978	3.10371	1.31304	OK	OK
142	hsa-miR-141-000463	D16	2.72307	0.0204498	0.225857	-1.4135	2.66383	-2.15764	-3.57114	OK	OK
170	hsa-miR-155-002623	H7	-2.68578	0.0205596	0.225857	0.889875	0.539661	-5.21044	-4.32057	OK	OK
595	hsa-miR-595-001987	E24	-2.59155	0.0213487	0.231176	2.02316	0.246018	0.74232	2.76548	OK	OK
348	hsa-miR-339-3p-002184	H4	-2.5867	0.0217105	0.231505	0.442972	0.735618	-0.588169	-0.145197	OK	OK
353	hsa-miR-340-002258	H6	2.86626	0.0219899	0.231505	-2.42983	5.38828	0.91897	-1.51086	OK	OK
653	hsa-miR-654-001611	N21	2.59014	0.0233229	0.242175	-1.5864	3.00298	3.75182	2.16542	OK	OK
279	hsa-miR-24-1#-002440	L15	2.54165	0.024177	0.247651	-1.65487	3.14895	5.15935	3.50448	OK	Undetermined
694	hsa-miR-885-3p-002372	O13	-2.54428	0.0246183	0.248809	6.70645	0.00957543	-6.52845	0.177994	Undetermined	OK
267	hsa-miR-221-000524	F24	2.5634	0.0254654	0.251863	-1.18286	2.27027	-2.36664	-3.54951	OK	OK
756	RNU44-001094	C11;C11	2.35016	0.025585	0.251863	-0.955546	1.93931	-6.67931	-7.63485	OK	OK
409	hsa-miR-429-001024	I18	2.60509	0.0260366	0.253022	-1.74254	3.34625	1.20711	-0.535437	OK	OK
752	mmu-miR-93-001090	B24	2.4694	0.0270794	0.259825	-0.937579	1.91531	-2.83539	-3.77297	OK	OK
704	hsa-miR-891b-002210	O22	-2.44772	0.0282954	0.261919	9.93809	0.00101938	-4.33237	5.60572	Undetermined	Undetermined
280	hsa-miR-24-2#-002441	L16	2.62624	0.0283234	0.261919	-1.49487	2.81839	0.924094	-0.570775	OK	OK
196	hsa-miR-188-3p-002106	E17	-2.46987	0.0288601	0.261919	1.65712	0.317072	-7.64092	-5.9838	OK	OK
474	hsa-miR-516a-5p-002416	K21	2.46048	0.0289276	0.261919	-5.93846	61.3276	0.535758	-5.40271	OK	Undetermined
593	hsa-miR-593-001547	C17	-2.45261	0.029261	0.261919	6.06731	0.0149127	5.91256	11.9799	Undetermined	Undetermined
549	hsa-miR-551b#-002346	K7	2.51724	0.0293709	0.261919	-1.68584	3.21727	6.44624	4.76041	OK	OK
127	hsa-miR-132-000457	D3	2.53742	0.0298169	0.262384	-0.749508	1.68122	-2.4685	-3.218	OK	OK
433	hsa-miR-486-001278	J13	-2.41066	0.0303679	0.262384	1.7494	0.297425	-0.892719	0.856682	OK	OK
241	hsa-miR-20a#-002437	L12	2.51456	0.0304615	0.262384	-1.50792	2.844	2.13048	0.622559	OK	OK
642	hsa-miR-643-001594	D24	2.42704	0.0316312	0.26713	-1.98406	3.95604	4.0602	2.07615	OK	OK
14	hsa-let-7f-2#-002418	L3	2.49937	0.0321931	0.26713	-1.79443	3.46877	3.75628	1.96185	OK	OK
250	hsa-miR-214-002306	F17	-2.45303	0.0322016	0.26713	0.982753	0.506013	-6.58507	-5.60231	OK	OK
410	hsa-miR-431-001979	I19	2.40781	0.0324221	0.26713	-1.68642	3.21857	1.90193	0.215509	OK	OK
611	hsa-miR-615-5p-002353	N7	-2.36554	0.0331947	0.270555	12.3952	0.000185643	-6.6563	5.73888	Undetermined	Undetermined
743	mmu-miR-187-001193	E16	2.41055	0.0339264	0.271253	-0.852706	1.80588	-1.37119	-2.2239	OK	OK
722	hsa-miR-937-002180	I5	-2.35572	0.0339961	0.271253	7.22926	0.00666465	2.41823	9.64749	Undetermined	Undetermined
351	hsa-miR-33a#-002136	G18	2.32658	0.0356895	0.27854	-0.770561	1.70593	3.17376	2.4032	OK	OK
576	hsa-miR-579-002398	M23	-2.42487	0.0365302	0.27854	6.47635	0.0112312	-6.81349	-0.337142	Undetermined	OK
4	hsa-let-7a#-002307	J14	2.42251	0.0367973	0.27854	-2.40437	5.29403	3.58962	1.18525	OK	Undetermined
226	hsa-miR-200a-000502	F8	2.35878	0.036951	0.27854	-1.18557	2.27454	-2.70912	-3.89469	OK	OK
242	hsa-miR-20b-001014	A22	2.30452	0.0371079	0.27854	-0.687772	1.61079	-2.49793	-3.1857	OK	OK
300	hsa-miR-29a#-002447	L21	2.4469	0.0371142	0.27854	-1.62338	3.08097	1.13184	-0.491547	OK	OK
332	hsa-miR-324-3p-002161	G16	2.35957	0.0379885	0.282306	-0.385255	1.30609	-0.960613	-1.34587	OK	OK
11	hsa-let-7e#-002407	K23	2.30289	0.0385504	0.283701	-0.98694	1.98198	3.10553	2.11859	OK	OK
63	hsa-miR-1247-002893	P13	-2.39209	0.0395147	0.286948	1.84461	0.278431	-4.57661	-2.732	OK	OK
352	hsa-miR-33b-002085	B20	2.42419	0.0397487	0.286948	-1.20538	2.30597	-8.81736	-10.0227	OK	OK
137	hsa-miR-138-002284	D11	-2.31816	0.0401306	0.286971	1.19691	0.436208	-0.850291	0.34662	OK	OK
498	hsa-miR-520a#-001168	L13	-2.24357	0.0415799	0.292844	9.95445	0.00100789	-1.55316	8.40129	Undetermined	Undetermined
176	hsa-miR-16-000391	A15	-2.29853	0.0418392	0.292844	0.463539	0.725205	-8.12937	-7.66583	OK	OK
343	hsa-miR-335#-002185	I9	2.33705	0.0424099	0.292844	-1.69623	3.24054	2.54549	0.849253	OK	OK
302	hsa-miR-29b-1#-002165	H17	2.23236	0.0424971	0.292844	-1.01911	2.02667	2.75724	1.73813	OK	OK
376	hsa-miR-371-3p-002124	H21	-2.36014	0.0435297	0.297257	6.79625	0.00899757	-4.78661	2.00964	Undetermined	OK
307	hsa-miR-302a-000529	G10	2.25934	0.0441935	0.299095	-1.95687	3.88218	-5.46435	-7.42122	OK	OK
76	hsa-miR-125a-3p-002199	C16	2.24994	0.0454296	0.299966	-0.710202	1.63603	3.95571	3.2455	OK	OK
270	hsa-miR-222#-002097	F13	2.20849	0.0455094	0.299966	-0.396384	1.3162	-0.542476	-0.93886	OK	OK
450	hsa-miR-501-001047	K5	-2.20849	0.0455094	0.299966	0.396384	0.75976	0.542476	0.93886	OK	OK
268	hsa-miR-221#-002096	F12	2.2211	0.046675	0.302647	-1.08179	2.11666	4.37962	3.29783	OK	OK
524	hsa-miR-545-002267	M6	2.24508	0.0467147	0.302647	-0.901892	1.86851	4.31097	3.40908	OK	OK
239	hsa-miR-208b-002290	F15	-2.17585	0.047573	0.305137	2.1422	0.226533	-7.12296	-4.98076	OK	OK
80	hsa-miR-125b-2#-002158	H12	-2.17737	0.0481053	0.305137	1.18593	0.439541	-1.73735	-0.551414	OK	OK
406	hsa-miR-424#-002309	J15	2.16156	0.0485847	0.305137	-1.09009	2.12887	0.451156	-0.638931	OK	OK
362	hsa-miR-34b-002102	F16	-2.16112	0.0487092	0.305137	1.63702	0.321519	-0.665304	0.97172	OK	OK
645	hsa-miR-646-001599	E4	-2.16256	0.0494181	0.307041	2.51903	0.17446	1.43862	3.95766	OK	OK
269	hsa-miR-222-002276	G1	-2.16947	0.0513852	0.314186	0.410051	0.752597	-7.60879	-7.19874	OK	OK
219	hsa-miR-199a-000498	F5	-2.13068	0.0513972	0.314186	0.621004	0.650218	0.786729	1.40773	OK	OK
525	hsa-miR-545#-002266	J1	2.11306	0.0530838	0.318285	-2.30046	4.92613	7.01318	4.71272	OK	Undetermined
617	hsa-miR-621-001598	E3	-2.19366	0.0532458	0.318285	4.10181	0.0582415	3.57964	7.68145	Undetermined	OK
24	hsa-miR-105-002167	C9	-2.11942	0.0533274	0.318285	3.58493	0.0833353	-0.179057	3.40587	Undetermined	OK
337	hsa-miR-329-001101	G20	2.11679	0.0546022	0.323347	-0.625644	1.5429	-10.5537	-11.1793	OK	OK
457	hsa-miR-505#-002087	F10	2.25183	0.0557164	0.323533	-0.948454	1.9298	1.19307	0.244616	OK	OK
117	hsa-miR-1300-002902	P19	2.0825	0.0562563	0.323533	-1.38751	2.61626	6.47197	5.08447	OK	Undetermined
701	hsa-miR-889-002202	O19	2.17933	0.0563386	0.323533	-0.679667	1.60177	3.46953	2.78987	OK	OK
227	hsa-miR-200a#-001011	A20	2.08844	0.056658	0.323533	-1.11131	2.16042	2.26138	1.15007	OK	OK
278	hsa-miR-24-000402	B3	2.07243	0.0575248	0.323533	-0.413868	1.33225	-9.55332	-9.96718	OK	OK
484	hsa-miR-518c#-001158	B5	-2.06855	0.0576263	0.323533	6.80872	0.00892014	3.13243	9.94115	Undetermined	Undetermined
199	hsa-miR-18b-002217	A18	2.0716	0.0585471	0.323533	-2.38677	5.22987	5.02433	2.63755	OK	OK
95	hsa-miR-1274A-002883	P7	2.12726	0.0587152	0.323533	-1.29021	2.44564	-7.95814	-9.24835	OK	OK
676	hsa-miR-744#-002325	J23	2.08425	0.0591273	0.323533	-1.03094	2.04336	2.29766	1.26672	OK	OK
747	mmu-miR-491-001630	J20	-2.09407	0.0593002	0.323533	0.714476	0.609426	2.97033	3.68481	OK	OK
453	hsa-miR-502-3p-002083	K6	-2.06694	0.0595768	0.323533	0.486014	0.713995	5.19997	5.68598	OK	OK
37	hsa-miR-1180-002847	O11	2.15387	0.0597554	0.323533	-0.858457	1.8131	0.670859	-0.187598	OK	OK
552	hsa-miR-554-001522	B22	-2.09295	0.06055	0.32551	3.92464	0.0658516	4.14734	8.07198	Undetermined	Undetermined
731	hsa-miR-98-000577	C3	-2.05788	0.0615549	0.328582	1.83637	0.280026	-8.76321	-6.92684	OK	OK
689	hsa-miR-874-002268	O9	-2.03638	0.0638881	0.337391	0.518838	0.697934	-1.51205	-0.99321	OK	OK
737	mmu-miR-124a-001182	C15	-2.13768	0.0642692	0.337391	4.24291	0.052815	-0.223135	4.01977	OK	OK
9	hsa-let-7d-002283	A3	2.05553	0.0652989	0.337391	-0.83003	1.77772	-4.28219	-5.11222	OK	OK
714	hsa-miR-92a-1#-002137	G19	2.05305	0.0653276	0.337391	-1.53995	2.90785	4.45074	2.91078	OK	OK
493	hsa-miR-519c-001163	P21	1.99581	0.0658103	0.337391	-3.72842	13.2546	1.18384	-2.54458	OK	OK
361	hsa-miR-34b-000427	A7	-2.03088	0.0661752	0.337391	1.21989	0.429315	0.969923	2.18981	OK	OK
271	hsa-miR-223-002295	G2	2.0299	0.0663209	0.337391	-0.90075	1.86704	-7.98716	-8.88791	OK	OK
249	hsa-miR-213-000516	A14	2.01636	0.0696196	0.348641	-1.02607	2.03647	0.109338	-0.916731	OK	OK
724	hsa-miR-939-002182	I7	1.99859	0.0696231	0.348641	-2.43489	5.40723	-1.65406	-4.08895	OK	OK
585	hsa-miR-587-001540	C10	-2.04458	0.0703923	0.348641	3.32019	0.10012	2.44011	5.7603	Undetermined	OK
386	hsa-miR-376c-002122	P12	-1.96036	0.0706445	0.348641	0.39216	0.761988	-3.44681	-3.05465	OK	OK
508	hsa-miR-522-002413	L17	1.97745	0.0709074	0.348641	-5.57106	47.5396	7.97241	2.40135	Undetermined	Undetermined
143	hsa-miR-141#-002145	H3	1.95508	0.071292	0.348641	-1.48409	2.79741	5.59231	4.10822	OK	Undetermined
36	hsa-miR-1179-002776	M20	-2.04776	0.073678	0.355371	4.49183	0.0444453	3.11421	7.60604	Undetermined	Undetermined
66	hsa-miR-1250-002887	P10	-1.94597	0.07385	0.355371	4.7222	0.0378857	6.32758	11.0498	Undetermined	Undetermined
283	hsa-miR-26a-000405	B5	1.93809	0.0745419	0.355371	-0.473585	1.38856	-6.06394	-6.53752	OK	OK
744	mmu-miR-374-5p-001319	I1	1.96461	0.0745436	0.355371	-0.4381	1.35482	-3.84913	-4.28723	OK	OK
489	hsa-miR-518f-002388	L8	1.92107	0.0753441	0.356943	-0.985896	1.98054	-11.3625	-12.3484	OK	OK
50	hsa-miR-122#-002130	G13	1.98938	0.0765886	0.360585	-2.77606	6.8498	3.26867	0.492612	OK	Undetermined
502	hsa-miR-520d-5p-002393	L14	-1.92112	0.0771187	0.36084	4.01536	0.0618383	3.16349	7.17885	Undetermined	Undetermined
198	hsa-miR-18a#-002423	L7	1.93179	0.0789995	0.367372	-0.917001	1.88819	3.66941	2.75241	OK	OK
719	hsa-miR-934-002177	I2	-1.96156	0.0795817	0.367823	4.61373	0.040844	4.32518	8.93891	Undetermined	Undetermined
336	hsa-miR-328-000543	G19	-1.88525	0.0804085	0.368544	0.81936	0.566693	-1.79144	-0.972082	OK	OK
451	hsa-miR-501-3p-002435	K4	-1.96328	0.0807103	0.368544	2.21629	0.215194	-7.03964	-4.82335	OK	OK
298	hsa-miR-299-5p-000600	G7	1.8772	0.0832691	0.374859	-0.959853	1.94511	-8.39345	-9.3533	OK	OK
150	hsa-miR-145-002278	D20	-1.86547	0.0835312	0.374859	0.38221	0.767262	-6.00904	-5.62683	OK	OK
2	dme-miR-7-000268	A1	1.87676	0.0836028	0.374859	-0.828571	1.77593	2.95911	2.13054	OK	OK
217	hsa-miR-197-000497	F3	-1.90496	0.0840712	0.374859	0.470452	0.721738	-5.96406	-5.49361	OK	OK
414	hsa-miR-433-001028	I20	-1.86531	0.0862384	0.377986	0.623882	0.648923	1.17622	1.80011	OK	OK
537	hsa-miR-548I-002909	A2	-1.86946	0.0869358	0.377986	4.55279	0.0426064	4.9255	9.47828	Undetermined	Undetermined
554	hsa-miR-556-3p-002345	M16	-1.97663	0.0872232	0.377986	6.98571	0.00789028	-9.05234	-2.06664	Undetermined	OK
322	hsa-miR-30d-000420	A5	1.91887	0.0873108	0.377986	-1.30051	2.46316	-3.06958	-4.37008	OK	OK
105	hsa-miR-1288-002832	O3	-1.84088	0.0874649	0.377986	4.70277	0.0383995	4.70043	9.4032	Undetermined	Undetermined
213	hsa-miR-195-000494	F1	-1.84305	0.0878274	0.377986	0.42077	0.747026	-5.23269	-4.81192	OK	OK
64	hsa-miR-1248-002870	O21	1.91229	0.088799	0.377986	-1.11701	2.16897	0.180812	-0.9362	OK	OK
161	hsa-miR-148b#-002160	H14	1.92982	0.0892233	0.377986	-0.842855	1.7936	3.66321	2.82036	OK	OK
748	mmu-miR-495-001663	J23	1.8277	0.0896064	0.377986	-0.421077	1.33893	1.01706	0.595982	OK	OK
418	hsa-miR-450a-002303	I23	1.93188	0.0897591	0.377986	-2.87522	7.33715	6.73446	3.85924	OK	Undetermined
104	hsa-miR-1286-002773	M18	-1.86467	0.091147	0.380005	8.04118	0.00379632	0.436712	8.47789	Undetermined	Undetermined
144	hsa-miR-142-3p-000464	D17	1.80993	0.0918207	0.380005	-0.703861	1.62886	-4.03568	-4.73954	OK	OK
3	hsa-let-7a-000377	A1	1.80534	0.09273	0.380005	-0.798757	1.7396	-4.63423	-5.43299	OK	OK
341	hsa-miR-331-5p-002233	G24	1.80313	0.0929304	0.380005	-3.27638	9.68921	1.67856	-1.59782	OK	OK
175	hsa-miR-15b#-002173	H23	1.81923	0.0937242	0.380005	-0.781184	1.71854	0.364586	-0.416598	OK	OK
39	hsa-miR-1183-002841	O6	1.88442	0.0937243	0.380005	-2.92567	7.59826	3.70343	0.777759	OK	Undetermined
659	hsa-miR-659-001514	B18	1.86232	0.0940714	0.380005	-2.05174	4.14607	3.38781	1.33607	OK	Undetermined
531	hsa-miR-548c-5p-002429	M12	-1.80575	0.095201	0.380005	1.50567	0.352166	5.13084	6.63651	Undetermined	Undetermined
387	hsa-miR-377-000566	I5	-1.79178	0.095398	0.380005	2.46178	0.181523	-4.91924	-2.45746	OK	OK
286	hsa-miR-26b-000407	B6	1.788	0.0954538	0.380005	-0.497756	1.41202	-2.9674	-3.46516	OK	OK
739	mmu-miR-134-001186	D6	-1.86734	0.0962645	0.380005	0.921771	0.527861	-0.56351	0.358261	OK	OK
603	hsa-miR-604-001567	D6	1.7832	0.0967244	0.380005	-0.733414	1.66257	5.32295	4.58954	OK	OK
169	hsa-miR-154#-000478	A9	1.78704	0.0967558	0.380005	-0.851883	1.80485	4.03443	3.18255	OK	OK
349	hsa-miR-339-5p-002257	H5	-1.7978	0.0975835	0.38128	0.543701	0.686009	-1.40333	-0.85963	OK	OK
464	hsa-miR-510-002241	K15	-1.8146	0.0991916	0.384313	4.72964	0.0376909	0.650844	5.38048	Undetermined	OK
60	hsa-miR-1243-002854	O15	-1.78304	0.0994264	0.384313	4.49649	0.044302	0.64313	5.13962	Undetermined	OK
685	hsa-miR-802-002004	F8	-1.76501	0.0998808	0.384313	3.33988	0.0987635	8.28988	11.6298	Undetermined	Undetermined
544	hsa-miR-549-001511	B15	1.81855	0.103972	0.397044	-2.00232	4.00644	7.0497	5.04738	OK	Undetermined
509	hsa-miR-523-002386	L18	-1.75545	0.104388	0.397044	0.530756	0.692192	-5.17543	-4.64467	OK	OK
369	hsa-miR-363#-001283	B10	-1.80532	0.104761	0.397044	7.96012	0.00401574	2.23091	10.191	Undetermined	Undetermined
572	hsa-miR-576-3p-002351	M21	1.74636	0.105409	0.397513	-0.92821	1.90291	5.61041	4.6822	OK	OK
632	hsa-miR-633-001574	D12	1.80062	0.10657	0.398697	-6.81718	112.765	11.5368	4.71958	Undetermined	Undetermined
59	hsa-miR-124#-002197	I14	1.78617	0.106775	0.398697	-3.3194	9.98246	5.06516	1.74577	OK	Undetermined
323	hsa-miR-30d#-002305	J13	1.79213	0.109163	0.405615	-0.969636	1.95835	1.77741	0.807771	OK	OK
167	hsa-miR-152-000475	E5	1.71938	0.110863	0.408256	-0.300757	1.23179	-3.50905	-3.80981	OK	OK
560	hsa-miR-562-001529	C3	1.78636	0.111373	0.408256	-3.37991	10.4101	12.3483	8.96836	Undetermined	Undetermined
8	hsa-let-7c#-002405	K22	1.72164	0.111489	0.408256	-1.32303	2.50191	0.213358	-1.10967	OK	OK
419	hsa-miR-450b-3p-002208	I24	1.71977	0.112816	0.409808	-0.583698	1.49869	1.03401	0.450311	OK	OK
483	hsa-miR-518c-002401	L4	1.77442	0.112994	0.409808	-4.35908	20.5217	8.56484	4.20576	OK	Undetermined
401	hsa-miR-411#-002238	I20	1.72598	0.114058	0.411694	-0.642543	1.56108	2.25419	1.61164	OK	OK
475	hsa-miR-516b-001150	K22	-1.74159	0.114994	0.413107	3.00283	0.124755	-7.48183	-4.479	OK	OK
607	hsa-miR-608-001571	D10	1.68996	0.115751	0.413866	-8.04215	263.59	7.60431	-0.437842	Undetermined	Undetermined
111	hsa-miR-1291-002838	O4	1.72917	0.116929	0.416112	-1.09694	2.139	0.79009	-0.306846	OK	OK
174	hsa-miR-15b-000390	A14	1.7038	0.121318	0.429716	-0.375872	1.29762	-2.78289	-3.15876	OK	OK
86	hsa-miR-1264-002799	N10	-1.73878	0.122675	0.432374	9.21629	0.00168121	3.09911	12.3154	Undetermined	Undetermined
42	hsa-miR-1200-002829	O1	-1.7264	0.124616	0.432374	9.09149	0.00183311	2.33338	11.4249	Undetermined	Undetermined
13	hsa-let-7f-1#-002417	L2	1.68725	0.124963	0.432374	-1.49255	2.81386	2.36516	0.872612	OK	OK
551	hsa-miR-553-001521	B21	-1.65804	0.125187	0.432374	7.90401	0.00417498	-2.54455	5.35947	Undetermined	Undetermined
304	hsa-miR-29c-000587	B15	1.68484	0.125573	0.432374	-0.488839	1.40331	-2.19393	-2.68277	OK	OK
313	hsa-miR-302d-000535	A16	-1.62646	0.126144	0.432374	2.8957	0.134371	7.0346	9.9303	Undetermined	Undetermined
539	hsa-miR-548K-002819	N19	1.62578	0.126295	0.432374	-2.97713	7.87419	10.77	7.79284	Undetermined	Undetermined
274	hsa-miR-23a-000399	B1	1.63145	0.126632	0.432374	-0.682188	1.60457	-2.61906	-3.30125	OK	OK
317	hsa-miR-30b-000602	B16	1.62196	0.12746	0.432908	-0.424877	1.34246	-6.56208	-6.98696	OK	OK
320	hsa-miR-30c-1#-002108	F20	1.6304	0.127931	0.432908	-0.887281	1.84969	2.92216	2.03488	OK	OK
212	hsa-miR-194#-002379	K14	-1.65048	0.130188	0.438005	5.20447	0.0271205	6.73606	11.9405	Undetermined	Undetermined
38	hsa-miR-1182-002830	O2	-1.62491	0.130593	0.438005	0.46487	0.724536	12.8451	13.3099	Undetermined	Undetermined
373	hsa-miR-369-3p-000557	H18	-1.66795	0.131368	0.438666	1.90445	0.267118	-1.45994	0.444505	OK	OK
122	hsa-miR-1305-002867	M9	1.66368	0.134667	0.44771	-1.99933	3.99814	6.66297	4.66364	OK	Undetermined
194	hsa-miR-186-002285	E15	-1.59995	0.137802	0.452269	0.318937	0.80166	-4.98439	-4.66545	OK	OK
146	hsa-miR-143-002249	D19	1.61123	0.137918	0.452269	-0.281704	1.21563	-2.74304	-3.02474	OK	OK
706	hsa-miR-892b-002214	I18	-1.5741	0.138014	0.452269	0.579062	0.669399	-1.45447	-0.875412	OK	OK
203	hsa-miR-191-002299	E19	-1.57136	0.138425	0.452269	0.218823	0.859266	-8.71405	-8.49523	OK	OK
536	hsa-miR-548H-002816	N17	1.56233	0.140654	0.456826	-3.52747	11.5312	7.87488	4.34741	Undetermined	Undetermined
72	hsa-miR-1255B-002801	N11	1.56791	0.141785	0.456826	-0.81038	1.75367	2.13583	1.32545	OK	OK
495	hsa-miR-519e-002370	L11	-1.56391	0.142071	0.456826	7.81506	0.0044405	-4.2531	3.56196	Undetermined	Undetermined
389	hsa-miR-378-000567	A17	1.55781	0.142231	0.456826	-0.546145	1.46018	3.80585	3.2597	OK	OK
567	hsa-miR-571-001613	E12	1.58533	0.143753	0.459766	-1.52217	2.87222	0.0311391	-1.49103	OK	OK
608	hsa-miR-609-001573	D11	1.61463	0.145635	0.461962	-5.50481	45.4059	-2.24909	-7.7539	OK	Undetermined
228	hsa-miR-200b-002251	F9	1.56121	0.145658	0.461962	-0.875616	1.83479	-5.08091	-5.95653	OK	OK
25	hsa-miR-105#-002168	H19	1.55377	0.146916	0.463501	-2.29124	4.89475	5.8844	3.59316	OK	Undetermined
173	hsa-miR-15a#-002419	L4	1.55757	0.147366	0.463501	-0.530652	1.44458	1.77175	1.2411	OK	OK
399	hsa-miR-410-001274	I12	1.52906	0.148824	0.465588	-0.277923	1.21245	0.784656	0.506733	OK	OK
463	hsa-miR-509-5p-002235	K14	1.58132	0.149575	0.465588	-1.63237	3.10022	1.28253	-0.349839	OK	OK
529	hsa-miR-548b-5p-002408	M10	1.54998	0.149873	0.465588	-1.69378	3.23502	7.05198	5.35821	OK	Undetermined
102	hsa-miR-1284-002903	P20	1.60742	0.151777	0.467754	-7.652	201.132	12.8451	5.19305	Undetermined	Undetermined
81	hsa-miR-126-002228	C19	-1.53069	0.151804	0.467754	0.350904	0.784092	-9.89776	-9.54686	OK	OK
397	hsa-miR-409-3p-002332	K1	-1.52251	0.155773	0.478041	0.45212	0.730968	-4.95818	-4.50606	OK	OK
126	hsa-miR-130b#-002114	F24	1.5277	0.157694	0.480412	-1.24115	2.36387	0.927662	-0.313487	OK	OK
538	hsa-miR-548J-002783	N1	1.55713	0.158612	0.480412	-6.441	86.8827	7.66321	1.22221	Undetermined	Undetermined
17	hsa-let-7i#-002172	H22	1.50863	0.159095	0.480412	-0.478173	1.39298	2.51714	2.03896	OK	OK
151	hsa-miR-145#-002149	H6	1.54962	0.159294	0.480412	-0.53322	1.44716	0.842277	0.309058	OK	OK
407	hsa-miR-425-5p-001516	I17	-1.49375	0.160202	0.480412	0.306768	0.808451	-3.07033	-2.76356	OK	OK
674	hsa-miR-720-002895	P15	1.55805	0.160449	0.480412	-0.996261	1.99482	-12.0326	-13.0289	OK	OK
187	hsa-miR-1825-002907	P23	1.49	0.160983	0.480412	-1.37672	2.59677	-3.49774	-4.87446	OK	OK
521	hsa-miR-542-5p-002240	M4	1.50388	0.161935	0.481154	-0.557289	1.4715	4.61368	4.05639	OK	OK
713	hsa-miR-92a-000431	B23	1.47693	0.162856	0.481154	-0.498906	1.41314	-3.2662	-3.76511	OK	OK
670	hsa-miR-675-002005	F9	1.46746	0.164502	0.481154	-2.96723	7.82032	6.15635	3.18912	Undetermined	Undetermined
91	hsa-miR-127-5p-002229	C21	-1.50636	0.165222	0.481154	5.18536	0.0274822	0.285344	5.4707	Undetermined	Undetermined
277	hsa-miR-23b#-002126	G8	1.5301	0.165574	0.481154	-1.70212	3.25379	-9.29745	-10.9996	OK	OK
238	hsa-miR-208-000511	P1	-1.46302	0.166709	0.481154	6.49778	0.0110656	-3.10215	3.39562	Undetermined	Undetermined
663	hsa-miR-663B-002857	O16	1.46445	0.166955	0.481154	-0.920078	1.89222	-4.46815	-5.38823	OK	OK
507	hsa-miR-521-001122	L16	-1.53473	0.167237	0.481154	5.57897	0.0209201	-8.03574	-2.45677	Undetermined	OK
272	hsa-miR-223#-002098	F14	1.47961	0.168306	0.481154	-0.866481	1.82321	0.875066	0.00858531	OK	OK
276	hsa-miR-23b-000400	B2	1.46883	0.168898	0.481154	-0.82013	1.76557	-2.16412	-2.98425	OK	OK
416	hsa-miR-449-001030	I21	-1.46376	0.170088	0.481154	1.45782	0.364042	4.66721	6.12504	OK	OK
380	hsa-miR-374a#-002125	G7	1.49497	0.170127	0.481154	-1.47452	2.7789	6.72039	5.24587	OK	Undetermined
128	hsa-miR-132#-002132	G15	1.44717	0.170264	0.481154	-1.78906	3.45589	6.23222	4.44316	OK	Undetermined
160	hsa-miR-148b-000471	E2	-1.50088	0.170369	0.481154	1.65303	0.317972	-2.06608	-0.413057	OK	OK
631	hsa-miR-631-001564	D4	-1.46299	0.170779	0.481154	6.81123	0.00890462	1.3072	8.11843	Undetermined	Undetermined
628	hsa-miR-629-001562	D2	1.51357	0.171387	0.481154	-1.02142	2.02991	1.43859	0.417166	OK	OK
205	hsa-miR-192-000491	E20	-1.43548	0.173121	0.4831	0.741694	0.598037	3.89356	4.63526	OK	OK
742	mmu-miR-153-001191	E6	-1.46329	0.17396	0.4831	5.15763	0.0280156	-3.96446	1.19317	Undetermined	OK
434	hsa-miR-486-3p-002093	J12	-1.43327	0.173993	0.4831	1.02184	0.492489	0.50472	1.52656	OK	OK
177	hsa-miR-16-1#-002420	L5	1.45233	0.175942	0.485366	-0.634664	1.55258	2.06325	1.42858	OK	OK
408	hsa-miR-425#-002302	J12	1.43379	0.176089	0.485366	-0.810102	1.75334	1.57271	0.762604	OK	OK
186	hsa-miR-182#-000483	A10	-1.4528	0.182236	0.498627	6.81952	0.00885358	2.0584	8.87793	Undetermined	Undetermined
214	hsa-miR-195#-002107	F19	-1.45198	0.182568	0.498627	1.68647	0.310686	1.22894	2.91541	OK	OK
21	hsa-miR-101-002253	C7	1.42522	0.182874	0.498627	-0.408495	1.3273	2.64964	2.24114	OK	OK
96	hsa-miR-1274B-002884	P8	1.46266	0.184382	0.498845	-1.04926	2.06947	-13.032	-14.0813	OK	OK
367	hsa-miR-362-3p-002117	H13	-1.39446	0.184933	0.498845	0.301795	0.811242	3.8411	4.14289	OK	OK
589	hsa-miR-590-3P-002677	M4	1.42883	0.18523	0.498845	-0.945841	1.92631	1.44921	0.503365	OK	OK
27	hsa-miR-106a#-002170	H20	-1.432	0.185768	0.498845	5.87826	0.0170007	2.67794	8.5562	Undetermined	Undetermined
392	hsa-miR-380-5p-000570	A18	1.43	0.186244	0.498845	-1.00527	2.00733	4.66557	3.66029	OK	Undetermined
316	hsa-miR-30a-5p-000417	A4	1.40718	0.192497	0.512224	-0.749515	1.68123	-5.42029	-6.1698	OK	OK
234	hsa-miR-203-000507	F12	-1.37655	0.192829	0.512224	0.92361	0.527188	-3.62388	-2.70027	OK	OK
412	hsa-miR-432-001026	A21	-1.36715	0.193267	0.512224	0.393433	0.761316	-0.154765	0.238668	OK	OK
527	hsa-miR-548a-5p-002412	M8	-1.36836	0.195005	0.514174	8.17961	0.00344899	-6.77812	1.40149	Undetermined	Undetermined
77	hsa-miR-125a-5p-002198	C17	1.3621	0.195421	0.514174	-0.408049	1.32689	-5.24238	-5.65043	OK	OK
442	hsa-miR-492-001039	P16	-1.42805	0.196037	0.514174	4.01813	0.0617195	-9.74515	-5.72702	Undetermined	OK
358	hsa-miR-346-000553	P11	-1.3643	0.199189	0.52064	3.31026	0.100812	-4.10818	-0.797913	Undetermined	OK
208	hsa-miR-193a-5p-002281	E22	1.36017	0.201215	0.524126	-0.446297	1.36254	-1.16828	-1.61458	OK	OK
41	hsa-miR-1197-002810	N15	1.37139	0.203155	0.524333	-1.30157	2.46496	4.58822	3.28665	OK	Undetermined
281	hsa-miR-25-000403	B4	1.35283	0.203213	0.524333	-0.338891	1.26478	-0.292566	-0.631457	OK	OK
248	hsa-miR-212-000515	P3	1.33306	0.203822	0.524333	-0.538464	1.45243	1.10606	0.567593	OK	OK
687	hsa-miR-872-002264	O7	1.35436	0.204736	0.524333	-0.817627	1.76251	-10.8601	-11.6777	OK	OK
107	hsa-miR-128a-002216	C22	1.35021	0.204753	0.524333	-0.436716	1.35352	2.03419	1.59747	OK	OK
256	hsa-miR-218-000521	F22	-1.33352	0.206493	0.527009	0.490672	0.711693	-4.21853	-3.72785	OK	OK
61	hsa-miR-1244-002791	N6	1.32305	0.208365	0.528313	-0.818473	1.76354	2.60004	1.78157	OK	OK
425	hsa-miR-454#-001996	F4	1.32267	0.208398	0.528313	-0.526799	1.44073	4.63655	4.10975	OK	OK
452	hsa-miR-502-001109	K7	-1.29335	0.217248	0.548532	0.573278	0.672088	4.20325	4.77652	OK	OK
597	hsa-miR-597-001551	N4	1.29049	0.217821	0.548532	-0.474359	1.3893	4.99397	4.51962	OK	OK
559	hsa-miR-561-001528	M18	1.29342	0.21901	0.549276	-0.448571	1.36469	-11.5873	-12.0359	OK	OK
163	hsa-miR-149#-002164	H16	1.32493	0.219565	0.549276	-3.01144	8.06368	3.65975	0.648314	OK	Undetermined
561	hsa-miR-563-001530	C4	1.31904	0.220867	0.549983	-5.21413	37.1202	11.506	6.29182	Undetermined	Undetermined
622	hsa-miR-625-002431	N11	-1.31269	0.221531	0.549983	0.751402	0.594026	5.96598	6.71739	Undetermined	OK
164	hsa-miR-150-000473	E4	-1.29348	0.222025	0.549983	0.602787	0.658481	-8.46045	-7.85767	OK	OK
340	hsa-miR-331-000545	G23	1.27601	0.22332	0.55139	-0.232533	1.1749	-5.95043	-6.18296	OK	OK
58	hsa-miR-1238-002927	B1	1.3118	0.224773	0.553175	-3.7008	13.0032	3.90723	0.206429	Undetermined	Undetermined
30	hsa-miR-107-000443	C13	1.27332	0.226072	0.553633	-0.740006	1.67018	3.73886	2.99885	OK	OK
640	hsa-miR-641-001585	D19	1.26764	0.22642	0.553633	-2.40299	5.28898	7.64858	5.24559	Undetermined	Undetermined
384	hsa-miR-376a#-002127	G9	-1.30923	0.230068	0.558951	4.92288	0.0329658	2.55702	7.4799	Undetermined	Undetermined
210	hsa-miR-193b#-002366	K9	1.25311	0.230716	0.558951	-0.860866	1.81613	2.06339	1.20253	OK	OK
230	hsa-miR-200c-002300	F10	1.26855	0.230807	0.558951	-0.681895	1.60425	-8.0173	-8.69919	OK	OK
461	hsa-miR-508-5p-002092	K13	-1.25487	0.232687	0.560218	2.9048	0.133526	-0.452192	2.45261	Undetermined	OK
468	hsa-miR-513-5p-002090	K18	-1.25108	0.232884	0.560218	0.994454	0.501926	-4.66178	-3.66733	OK	OK
84	hsa-miR-1262-002852	O14	1.26533	0.23515	0.560218	-0.83295	1.78132	4.00293	3.16998	OK	OK
735	hsa-miR-99b#-002196	I13	1.24233	0.235278	0.560218	-0.526403	1.44033	1.52509	0.998689	OK	OK
519	hsa-miR-541#-002200	I15	-1.24185	0.23563	0.560218	6.42747	0.0116182	-1.48422	4.94325	Undetermined	Undetermined
755	rno-miR-7#-001338	B13	1.26696	0.236384	0.560218	-0.444777	1.3611	-2.56742	-3.0122	OK	OK
601	hsa-miR-601-001558	C24	1.23796	0.236504	0.560218	-0.781235	1.7186	3.97292	3.19168	OK	OK
626	hsa-miR-628-3p-002434	L11	1.2692	0.243108	0.574069	-0.726949	1.65514	2.00649	1.27954	OK	OK
591	hsa-miR-591-001545	C15	1.25958	0.243933	0.574227	-1.54773	2.92356	5.395	3.84727	OK	Undetermined
221	hsa-miR-199b-000500	F7	-1.22599	0.245023	0.575007	0.525005	0.694957	-3.55226	-3.02726	OK	OK
235	hsa-miR-204-000508	F13	1.25327	0.246331	0.575157	-2.29237	4.89859	-1.70268	-3.99505	OK	OK
262	hsa-miR-22-000398	A24	1.20926	0.246604	0.575157	-0.319509	1.24791	-3.88492	-4.20442	OK	OK
34	hsa-miR-10b#-002315	J20	-1.21455	0.25144	0.582349	0.441371	0.736435	-1.47833	-1.03696	OK	OK
67	hsa-miR-1251-002820	N20	1.24299	0.251628	0.582349	-1.72989	3.31702	12.8451	11.1152	Undetermined	Undetermined
245	hsa-miR-21#-002438	L13	1.20034	0.251993	0.582349	-0.568651	1.48314	-2.30303	-2.87168	OK	OK
437	hsa-miR-488-001106	B2	-1.18826	0.254522	0.586405	4.13623	0.0568684	3.39416	7.53039	Undetermined	Undetermined
379	hsa-miR-374-000563	H24	1.23121	0.257842	0.588879	-2.60813	6.09711	-1.79857	-4.4067	OK	Undetermined
517	hsa-miR-539-001286	M1	-1.18153	0.257897	0.588879	0.26681	0.831155	-2.23478	-1.96797	OK	OK
157	hsa-miR-147b-002262	D24	-1.18188	0.257926	0.588879	0.944595	0.519575	-5.52288	-4.57828	OK	OK
155	hsa-miR-146b-3p-002361	D22	1.17374	0.260082	0.590307	-0.576578	1.49131	5.00059	4.42401	OK	OK
480	hsa-miR-518a-3p-002397	L1	-1.17376	0.260109	0.590307	3.66627	0.0787665	-1.05919	2.60709	Undetermined	Undetermined
101	hsa-miR-1283-002890	P12	1.16822	0.264057	0.597479	-2.24396	4.73695	8.97165	6.72769	Undetermined	Undetermined
574	hsa-miR-577-002675	M2	1.17645	0.265475	0.598036	-1.3798	2.60232	6.45024	5.07045	OK	Undetermined
415	hsa-miR-448-001029	P15	-1.16589	0.266195	0.598036	3.68746	0.0776181	3.13566	6.82312	Undetermined	Undetermined
292	hsa-miR-28-000411	B10	1.15689	0.267418	0.598036	-0.226111	1.16968	-1.35424	-1.58035	OK	OK
381	hsa-miR-374b#-002391	K19	-1.18831	0.267459	0.598036	3.72999	0.0753636	3.88519	7.61518	Undetermined	Undetermined
477	hsa-miR-517a-002402	K23	1.16814	0.275753	0.613836	-1.06772	2.09612	5.53286	4.46513	OK	OK
70	hsa-miR-1254-002818	N18	1.14974	0.276145	0.613836	-0.451555	1.36751	2.41782	1.96626	OK	OK
528	hsa-miR-548b-001541	M9	-1.1327	0.279859	0.620272	0.337889	0.791198	-10.598	-10.2601	OK	OK
108	hsa-miR-129-000590	C24	-1.1309	0.281008	0.621003	0.779254	0.582668	-6.73899	-5.95973	OK	OK
1	ath-miR159a-000338	G11;G11	-1.09596	0.282095	0.621593	3.26072	0.104334	2.16378	5.42451	Undetermined	Undetermined
479	hsa-miR-517c-001153	K24	1.12579	0.283907	0.623773	-1.50579	2.83981	4.4851	2.97931	OK	Undetermined
93	hsa-miR-1271-002779	M23	-1.11218	0.284946	0.624226	0.394748	0.760622	4.54596	4.94071	OK	OK
354	hsa-miR-340#-002259	I23	1.12719	0.28576	0.624226	-0.449768	1.36582	-0.0580492	-0.507817	OK	OK
296	hsa-miR-298-002190	P9	-1.11164	0.287485	0.626189	1.38222	0.383627	-0.397193	0.985031	OK	OK
530	hsa-miR-548c-001590	M11	1.1011	0.289736	0.628679	-4.68073	25.6472	3.52778	-1.15295	Undetermined	Undetermined
324	hsa-miR-30e-3p-000422	A6	-1.11645	0.290287	0.628679	0.435406	0.739486	-4.32224	-3.88683	OK	OK
330	hsa-miR-320B-002844	O9	1.09491	0.292434	0.631523	-0.435479	1.35236	0.285169	-0.150309	OK	OK
485	hsa-miR-518d-001159	L5	1.08579	0.297626	0.639378	-0.739692	1.66982	2.72196	1.98227	OK	OK
22	hsa-miR-101#-002143	H1	-1.08221	0.297931	0.639378	0.644802	0.639581	4.46162	5.10642	OK	OK
540	hsa-miR-548L-002904	P21	-1.09751	0.298602	0.639378	1.92787	0.262816	-0.0982228	1.82965	Undetermined	OK
291	hsa-miR-27b#-002174	H24	1.07916	0.299918	0.640389	-0.567105	1.48155	-0.363708	-0.930813	OK	OK
192	hsa-miR-185-002271	E14	1.09926	0.301359	0.641657	-0.497508	1.41177	-8.40721	-8.90472	OK	OK
265	hsa-miR-220b-002206	P7	-1.06866	0.304012	0.642244	4.45336	0.0456463	-0.25301	4.20035	Undetermined	Undetermined
441	hsa-miR-491-3p-002360	J19	-1.07293	0.304847	0.642244	5.2263	0.0267134	-0.141927	5.08437	Undetermined	Undetermined
678	hsa-miR-765-002643	L23	1.07825	0.304891	0.642244	-1.20048	2.29816	3.92117	2.72069	OK	Undetermined
404	hsa-miR-423-5p-002340	I15	1.06503	0.305023	0.642244	-0.32611	1.25363	0.96976	0.64365	OK	OK
200	hsa-miR-18b#-002310	J16	1.06005	0.307572	0.64313	-2.67755	6.3977	10.421	7.74341	Undetermined	Undetermined
119	hsa-miR-1302-002901	P18	-1.06377	0.310038	0.64313	5.33091	0.0248448	3.04009	8.371	Undetermined	Undetermined
75	hsa-miR-1259-002796	N8	-1.06692	0.310151	0.64313	1.20217	0.434621	2.58152	3.78369	OK	OK
329	hsa-miR-320-002277	G14	-1.05767	0.310288	0.64313	0.247191	0.842535	-7.05518	-6.80799	OK	OK
289	hsa-miR-27a#-002445	L20	1.0586	0.310349	0.64313	-0.583272	1.49824	0.330971	-0.252301	OK	OK
253	hsa-miR-216a-002220	F19	-1.06455	0.310535	0.64313	1.62203	0.324878	-1.27931	0.342719	OK	OK
206	hsa-miR-192#-002272	J3	1.05069	0.312821	0.646099	-0.629586	1.54712	5.07112	4.44154	OK	OK
680	hsa-miR-767-3p-001995	F3	-1.04216	0.315952	0.650792	2.06601	0.238819	7.26498	9.33099	Undetermined	Undetermined
432	hsa-miR-485-5p-001036	J11	-1.03955	0.316843	0.650858	0.724574	0.605176	-1.24597	-0.521392	OK	OK
328	hsa-miR-32#-002111	F22	1.03327	0.319458	0.651619	-3.07305	8.41549	9.22924	6.1562	Undetermined	Undetermined
638	hsa-miR-639-001583	D17	1.04188	0.319603	0.651619	-0.776851	1.71339	1.69156	0.914713	OK	OK
193	hsa-miR-185#-002104	F17	-1.03151	0.320713	0.651619	2.28429	0.205287	8.70327	10.9876	Undetermined	Undetermined
462	hsa-miR-509-3-5p-002155	P18	-1.02962	0.322415	0.651619	1.85406	0.276612	-1.11603	0.73803	OK	OK
16	hsa-let-7g#-002118	G3	1.05418	0.323516	0.651619	-0.974421	1.96485	5.81325	4.83883	OK	Undetermined
668	hsa-miR-672-002327	O1	1.02254	0.324447	0.651619	-4.17453	18.0575	1.44248	-2.73205	Undetermined	Undetermined
690	hsa-miR-875-3p-002204	O10	-1.02143	0.325305	0.651619	5.16888	0.027798	-2.51764	2.65124	Undetermined	Undetermined
350	hsa-miR-33a-002135	G17	1.04095	0.325473	0.651619	-1.18924	2.28033	2.00391	0.814663	OK	Undetermined
165	hsa-miR-151-3p-002254	I22	1.04201	0.326359	0.651619	-0.380247	1.30156	-4.17117	-4.55142	OK	OK
71	hsa-miR-1255A-002805	N13	1.02188	0.327867	0.651619	-3.28448	9.74377	8.6972	5.41272	Undetermined	Undetermined
423	hsa-miR-453-002318	J4	-1.01308	0.328231	0.651619	3.42285	0.0932434	5.18553	8.60838	Undetermined	Undetermined
116	hsa-miR-1298-002861	O18	1.02559	0.329376	0.651619	-1.35116	2.55118	-0.313894	-1.66506	OK	OK
183	hsa-miR-181c-000482	E9	1.00961	0.329858	0.651619	-0.273636	1.20885	1.11694	0.8433	OK	OK
596	hsa-miR-596-001550	C18	1.02936	0.331984	0.651619	-1.16595	2.24381	-5.30206	-6.46801	OK	OK
639	hsa-miR-640-001584	D18	-1.00471	0.332142	0.651619	2.46025	0.181715	5.45143	7.91168	Undetermined	Undetermined
56	hsa-miR-1233-002768	M16	1.02884	0.333149	0.651619	-0.874439	1.83329	-14.0467	-14.9211	OK	OK
145	hsa-miR-142-5p-002248	D18	1.03111	0.333727	0.651619	-2.88342	7.37898	8.4547	5.57128	Undetermined	Undetermined
152	hsa-miR-146a-000468	D21	-1.00075	0.33394	0.651619	0.386699	0.764878	-7.252	-6.8653	OK	OK
264	hsa-miR-220-000523	P6	-1.00213	0.333942	0.651619	4.25904	0.0522276	4.44576	8.7048	Undetermined	Undetermined
211	hsa-miR-194-000493	E24	1.00329	0.334681	0.651619	-0.785504	1.72369	-1.45521	-2.24071	OK	OK
321	hsa-miR-30c-2#-002110	F21	0.998333	0.335266	0.651619	-0.631446	1.54912	-0.137261	-0.768708	OK	OK
448	hsa-miR-500-001046	A24	0.997154	0.336406	0.652163	-0.75513	1.68778	0.73455	-0.0205801	OK	OK
705	hsa-miR-892a-002195	O23	-0.988912	0.341938	0.661197	2.0147	0.247466	-4.78073	-2.76603	OK	OK
100	hsa-miR-1282-002803	N12	0.992231	0.344849	0.664817	-1.35633	2.56034	5.34865	3.99232	OK	Undetermined
700	hsa-miR-888#-002213	I17	-0.988657	0.345783	0.664817	4.89717	0.0335587	6.20038	11.0976	Undetermined	Undetermined
121	hsa-miR-1304-002874	P1	-0.977272	0.346442	0.664817	3.86024	0.0688577	3.87651	7.73675	Undetermined	Undetermined
106	hsa-miR-1289-002871	O22	-0.957426	0.358391	0.686011	3.69436	0.0772481	7.66742	11.3618	Undetermined	Undetermined
92	hsa-miR-1270-002807	N14	0.945732	0.360452	0.688219	-0.569498	1.48401	2.90926	2.33976	OK	OK
273	hsa-miR-224-002099	G3	0.936169	0.36655	0.69655	-0.350434	1.27494	-0.583143	-0.933578	OK	OK
644	hsa-miR-645-001597	E2	0.933749	0.366654	0.69655	-1.17206	2.25333	7.25511	6.08305	Undetermined	Undetermined
344	hsa-miR-337-3p-002157	H11	-0.930531	0.369811	0.698948	0.97363	0.509223	1.6432	2.61683	OK	OK
691	hsa-miR-875-5p-002203	I16	-0.95075	0.370847	0.698948	1.71256	0.305118	1.97415	3.68671	OK	OK
504	hsa-miR-520f-001120	P24	0.924624	0.370952	0.698948	-0.431714	1.34883	-7.52406	-7.95577	OK	OK
73	hsa-miR-1256-002850	O12	0.940357	0.371604	0.698948	-1.58866	3.00771	6.76164	5.17298	OK	Undetermined
553	hsa-miR-555-001523	B23	0.925779	0.372834	0.699526	-1.87705	3.67324	3.53598	1.65893	OK	Undetermined
692	hsa-miR-876-3p-002225	O11	0.921958	0.37474	0.699535	-4.75276	26.9603	5.63872	0.885953	Undetermined	Undetermined
120	hsa-miR-1303-002792	N7	0.931237	0.375561	0.699535	-0.632373	1.55011	1.10808	0.475705	OK	OK
513	hsa-miR-525-3p-002385	L20	-0.916106	0.375608	0.699535	1.4806	0.358339	-1.42934	0.0512627	OK	OK
377	hsa-miR-372-000560	H22	-0.933517	0.377701	0.701271	1.00413	0.498572	5.96806	6.97218	Undetermined	OK
257	hsa-miR-218-1#-002094	F11	0.920076	0.37839	0.701271	-4.15647	17.8329	9.64744	5.49097	Undetermined	Undetermined
664	hsa-miR-664-002897	P17	0.930639	0.380753	0.702484	-0.411294	1.32988	-4.40548	-4.81678	OK	OK
310	hsa-miR-302b#-002119	G4	0.92173	0.381607	0.702484	-3.74657	13.4224	9.54788	5.80131	Undetermined	Undetermined
580	hsa-miR-582-5p-001983	N1	0.913175	0.38259	0.702484	-1.97542	3.93242	0.873975	-1.10144	OK	Undetermined
32	hsa-miR-10a#-002288	J7	-0.919711	0.385252	0.702484	2.92204	0.131941	2.14801	5.07005	Undetermined	Undetermined
673	hsa-miR-708#-002342	K5	0.896872	0.386026	0.702484	-0.766955	1.70167	2.47128	1.70433	OK	OK
621	hsa-miR-624-002430	N10	0.912146	0.386506	0.702484	-2.46988	5.53998	11.9454	9.47554	Undetermined	Undetermined
711	hsa-miR-922-002152	H9	0.895877	0.386641	0.702484	-1.02897	2.04057	5.56963	4.54065	OK	Undetermined
275	hsa-miR-23a#-002439	L14	0.906776	0.389355	0.702484	-1.35837	2.56395	5.15864	3.80028	OK	Undetermined
584	hsa-miR-586-001539	C9	0.898976	0.389366	0.702484	-1.26978	2.41125	6.55592	5.28614	OK	Undetermined
360	hsa-miR-34a#-002316	J21	-0.910912	0.389403	0.702484	0.48584	0.714081	-2.49623	-2.01039	OK	OK
619	hsa-miR-623-001555	C21	0.898121	0.389541	0.702484	-1.16999	2.2501	3.72151	2.55152	OK	Undetermined
697	hsa-miR-886-5p-002193	O16	0.894267	0.391367	0.702484	-0.416752	1.33492	-4.20107	-4.61782	OK	OK
456	hsa-miR-505-002089	K10	0.882661	0.392332	0.702484	-0.430564	1.34776	1.88429	1.45372	OK	OK
723	hsa-miR-938-002181	I6	-0.904881	0.392481	0.702484	2.91629	0.132467	4.90625	7.82254	Undetermined	Undetermined
635	hsa-miR-636-002088	N15	-0.894297	0.393724	0.702484	0.715247	0.609101	3.32858	4.04383	OK	OK
435	hsa-miR-487a-001279	J14	0.898684	0.393873	0.702484	-1.18523	2.274	2.47093	1.2857	OK	OK
366	hsa-miR-362-001273	H14	0.87894	0.394846	0.702566	-0.182882	1.13515	0.266493	0.0836106	OK	OK
577	hsa-miR-580-001621	E17	0.869821	0.399531	0.709237	-1.72939	3.31587	10.2927	8.56332	Undetermined	Undetermined
331	hsa-miR-323-3p-002227	G15	-0.873914	0.40062	0.70951	0.344524	0.787568	1.13391	1.47843	OK	OK
494	hsa-miR-519d-002403	L10	-0.886552	0.402881	0.71185	2.72344	0.151413	4.40569	7.12913	Undetermined	Undetermined
182	hsa-miR-181a-2#-002317	J22	0.863533	0.406806	0.717114	-0.308872	1.23874	-0.885381	-1.19425	OK	OK
648	hsa-miR-649-001602	E7	-0.852632	0.408608	0.718619	0.519402	0.697661	6.12689	6.64629	OK	Undetermined
136	hsa-miR-136#-002100	F15	0.852298	0.415534	0.725155	-0.499525	1.41375	-0.115157	-0.614682	OK	OK
82	hsa-miR-126#-000451	A8	0.860534	0.415715	0.725155	-0.843416	1.79429	-4.03733	-4.88074	OK	OK
207	hsa-miR-193a-3p-002250	E21	0.836421	0.417025	0.725155	-0.181153	1.13379	2.14056	1.9594	OK	OK
129	hsa-miR-1324-002815	N16	0.851178	0.418272	0.725155	-1.88259	3.68737	2.68161	0.79902	Undetermined	OK
15	hsa-let-7g-002282	A6	0.835973	0.41892	0.725155	-0.161485	1.11844	-4.74411	-4.9056	OK	OK
550	hsa-miR-552-001520	B20	0.833482	0.419278	0.725155	-2.5282	5.76853	5.68339	3.15519	Undetermined	Undetermined
342	hsa-miR-335-000546	H1	0.835391	0.419282	0.725155	-0.697042	1.62118	1.42782	0.730773	OK	OK
103	hsa-miR-1285-002822	N21	0.83408	0.419977	0.725155	-0.466282	1.38154	-1.10365	-1.56993	OK	OK
578	hsa-miR-581-001622	E18	-0.828681	0.421564	0.726239	3.19863	0.108922	4.13336	7.33199	Undetermined	Undetermined
123	hsa-miR-130a-000454	D1	0.835728	0.422867	0.726832	-0.315161	1.24415	-2.67436	-2.98952	OK	OK
312	hsa-miR-302c#-000534	A15	0.832007	0.427633	0.733361	-3.49699	11.2901	10.8114	7.31437	Undetermined	Undetermined
83	hsa-miR-1260-002896	P16	0.838221	0.428644	0.733437	-1.09197	2.13165	-5.37587	-6.46784	OK	OK
204	hsa-miR-191#-002678	M5	0.808788	0.432226	0.735283	-0.388693	1.30921	3.52754	3.13885	OK	OK
115	hsa-miR-1296-002908	P24	0.82323	0.433121	0.735283	-1.76437	3.39725	-0.247705	-2.01207	OK	Undetermined
417	hsa-miR-449b-001608	I22	-0.81006	0.434394	0.735283	0.771897	0.585647	4.16734	4.93924	OK	Undetermined
656	hsa-miR-656-001510	B14	0.801988	0.435971	0.735283	-2.65971	6.31908	-2.93371	-5.59343	OK	OK
364	hsa-miR-361-000554	H12	0.801067	0.436973	0.735283	-0.22087	1.16544	1.22272	1.00185	OK	OK
449	hsa-miR-500-002428	K3	-0.800245	0.43701	0.735283	0.237878	0.847992	2.40357	2.64145	OK	OK
661	hsa-miR-661-001606	E9	0.821252	0.437301	0.735283	-1.10267	2.14751	-1.08318	-2.18584	OK	Undetermined
565	hsa-miR-569-001536	C8	0.812697	0.437484	0.735283	-1.89157	3.71038	11.9704	10.0789	Undetermined	Undetermined
708	hsa-miR-9#-002231	I19	-0.811703	0.441739	0.739396	0.563339	0.676734	3.43328	3.99662	OK	OK
293	hsa-miR-28-3p-002446	B9	-0.79674	0.442745	0.739396	0.124266	0.917471	-4.28086	-4.15659	OK	OK
398	hsa-miR-409-5p-002331	I11	0.799338	0.44372	0.739396	-0.793696	1.73351	7.77269	6.97899	Undetermined	Undetermined
490	hsa-miR-518f#-002387	K18	-0.790797	0.443833	0.739396	3.87471	0.0681703	5.72647	9.60118	Undetermined	Undetermined
620	hsa-miR-624-001557	C23	-0.782986	0.448024	0.744741	0.840517	0.558444	4.39031	5.23083	Undetermined	OK
295	hsa-miR-296-3p-002101	G4	0.783994	0.453127	0.746517	-0.631618	1.5493	4.74192	4.11031	OK	OK
599	hsa-miR-599-001554	C20	0.785211	0.453712	0.746517	-2.52077	5.73889	11.8202	9.29947	Undetermined	Undetermined
57	hsa-miR-1236-002761	M13	0.771713	0.45449	0.746517	-0.826761	1.7737	-0.134371	-0.961132	OK	OK
124	hsa-miR-130a#-002131	G14	0.780725	0.455557	0.746517	-1.22467	2.33702	5.0418	3.81713	OK	Undetermined
721	hsa-miR-936-002179	I4	0.765544	0.459378	0.746517	-1.39731	2.63409	9.34421	7.94691	Undetermined	Undetermined
655	hsa-miR-655-001612	N22	0.761102	0.459666	0.746517	-0.172629	1.12711	2.32019	2.14756	OK	OK
557	hsa-miR-558-001526	C1	-0.76227	0.460432	0.746517	1.31339	0.402373	10.8448	12.1582	Undetermined	Undetermined
478	hsa-miR-517b-001152	P20	-0.755695	0.462365	0.746517	2.65693	0.158557	1.49538	4.1523	Undetermined	Undetermined
255	hsa-miR-217-002337	F21	-0.755862	0.462649	0.746517	1.91271	0.265592	2.00541	3.91812	Undetermined	OK
166	hsa-miR-151-5P-002642	L22	0.761489	0.463551	0.746517	-0.197124	1.14641	-2.75832	-2.95544	OK	OK
646	hsa-miR-647-001600	E5	0.754655	0.46593	0.746517	-3.31756	9.9698	2.88843	-0.429133	Undetermined	Undetermined
315	hsa-miR-30a-3p-000416	A3	-0.759337	0.46735	0.746517	0.329696	0.795704	-4.65225	-4.32255	OK	OK
594	hsa-miR-593-002411	L1	0.74785	0.468629	0.746517	-1.39173	2.62393	-2.3768	-3.76853	OK	Undetermined
547	hsa-miR-551a-001519	B19	-0.744429	0.46952	0.746517	1.7094	0.305788	6.6028	8.3122	Undetermined	Undetermined
171	hsa-miR-155#-002287	J6	-0.747541	0.469666	0.746517	2.25113	0.210059	6.17234	8.42347	Undetermined	Undetermined
637	hsa-miR-638-001582	D16	0.751128	0.470262	0.746517	-0.715645	1.64222	0.858776	0.143132	OK	OK
679	hsa-miR-766-001986	E23	0.74609	0.47047	0.746517	-0.377269	1.29888	-2.94422	-3.32149	OK	OK
149	hsa-miR-144#-002148	H5	-0.741719	0.470916	0.746517	0.850867	0.554451	2.8195	3.67036	OK	OK
223	hsa-miR-19a#-002424	L8	-0.748191	0.47094	0.746517	0.822136	0.565604	4.54586	5.368	Undetermined	OK
109	hsa-miR-129#-002298	J10	-0.73976	0.471831	0.746517	1.67948	0.312195	7.31752	8.997	Undetermined	Undetermined
233	hsa-miR-202#-002362	K8	-0.7398	0.472324	0.746517	2.18995	0.219159	2.28914	4.47909	Undetermined	Undetermined
388	hsa-miR-377#-002128	G10	0.743675	0.472807	0.746517	-0.579197	1.49402	2.22934	1.65014	OK	OK
303	hsa-miR-29b-2#-002166	H18	0.7389	0.473154	0.746517	-0.382893	1.30395	2.88767	2.50478	OK	OK
546	hsa-miR-550-002410	K24	0.735039	0.474455	0.746517	-0.773996	1.71	5.84334	5.06934	Undetermined	Undetermined
395	hsa-miR-383-000573	I10	0.748461	0.475414	0.746517	-0.760004	1.6935	0.832036	0.0720318	OK	OK
368	hsa-miR-363-001271	H15	-0.735868	0.475991	0.746517	0.356055	0.781298	4.88818	5.24424	OK	OK
51	hsa-miR-1224-3P-002752	M8	-0.733218	0.476664	0.746517	2.25757	0.209124	5.4527	7.71028	Undetermined	Undetermined
371	hsa-miR-367-000555	H17	-0.737888	0.476668	0.746517	1.30064	0.405947	-2.3779	-1.07726	OK	OK
314	hsa-miR-302d#-002120	G5	0.728462	0.478395	0.747677	-2.3498	5.09754	9.33469	6.98489	Undetermined	Undetermined
757	RNU48-001006	E11;E11	0.719709	0.480812	0.749908	-0.484798	1.39939	-8.83008	-9.31487	OK	OK
718	hsa-miR-933-002176	I1	0.73155	0.482402	0.749942	-2.73276	6.64725	6.70536	3.9726	Undetermined	Undetermined
606	hsa-miR-607-001570	D9	-0.731245	0.482812	0.749942	3.34876	0.0981572	5.68508	9.03385	Undetermined	Undetermined
135	hsa-miR-136-000592	D9	0.710061	0.489927	0.759437	-1.58119	2.99218	0.290837	-1.29036	OK	OK
647	hsa-miR-648-001601	E6	0.707789	0.492411	0.76173	-0.680068	1.60222	2.7608	2.08073	OK	OK
79	hsa-miR-125b-1#-002378	K13	0.699165	0.497313	0.762099	-0.244924	1.18503	1.86914	1.62421	OK	OK
370	hsa-miR-365-001020	H16	-0.700745	0.498201	0.762099	0.717377	0.608202	-2.60927	-1.89189	OK	OK
156	hsa-miR-147-000469	O24	-0.711363	0.499526	0.762099	1.2393	0.42358	-11.1448	-9.90554	OK	OK
466	hsa-miR-512-3p-001823	K16	0.694836	0.499671	0.762099	-1.52854	2.88494	2.14721	0.618674	OK	OK
147	hsa-miR-143#-002146	H4	0.699911	0.499738	0.762099	-0.572835	1.48744	-0.924647	-1.49748	OK	OK
40	hsa-miR-1184-002842	O7	0.697653	0.500756	0.762099	-3.4419	10.8671	8.78426	5.34237	Undetermined	Undetermined
688	hsa-miR-873-002356	O8	-0.697779	0.50085	0.762099	2.57299	0.168056	-0.465107	2.10788	Undetermined	OK
649	hsa-miR-650-001603	E8	-0.689997	0.501508	0.762099	0.555488	0.680427	-3.78349	-3.228	OK	OK
710	hsa-miR-921-002151	H8	0.690265	0.501698	0.762099	-1.61636	3.066	8.01626	6.3999	Undetermined	Undetermined
609	hsa-miR-613-001586	D20	-0.686577	0.506491	0.767841	1.72895	0.301671	8.63361	10.3626	Undetermined	Undetermined
347	hsa-miR-338-5P-002658	L24	0.67509	0.510632	0.7693	-0.507342	1.42143	5.51927	5.01193	OK	Undetermined
218	hsa-miR-198-002273	F4	0.674431	0.511147	0.7693	-0.338447	1.26439	-7.78659	-8.12503	OK	OK
500	hsa-miR-520c-3p-002400	K20	0.686756	0.512606	0.7693	-0.895487	1.86024	6.09968	5.20419	OK	Undetermined
677	hsa-miR-758-001990	O5	0.671894	0.51318	0.7693	-0.254945	1.19329	3.09228	2.83733	OK	OK
260	hsa-miR-219-1-3p-002095	P4	-0.670595	0.513533	0.7693	0.661961	0.632019	-2.27795	-1.61599	OK	OK
220	hsa-miR-199a-3p-002304	F6	-0.67287	0.513543	0.7693	0.160656	0.894618	-6.65273	-6.49207	OK	OK
202	hsa-miR-190b-002263	I24	0.682983	0.515284	0.770385	-0.486765	1.4013	3.88004	3.39327	OK	Undetermined
400	hsa-miR-411-001610	I13	-0.65934	0.520379	0.776471	0.149299	0.901688	-1.64814	-1.49884	OK	OK
473	hsa-miR-516-3p-001149	B4	-0.662694	0.524563	0.779104	0.466095	0.723921	5.87584	6.34193	Undetermined	OK
730	hsa-miR-96#-002140	G22	-0.659001	0.524924	0.779104	2.95999	0.128515	6.32797	9.28796	Undetermined	Undetermined
654	hsa-miR-654-3p-002239	N20	-0.664688	0.525564	0.779104	1.42899	0.371392	-2.04525	-0.616259	Undetermined	OK
231	hsa-miR-200c#-002286	J5	0.66046	0.526255	0.779104	-0.621182	1.53813	2.36153	1.74035	OK	OK
319	hsa-miR-30c-000419	B17	-0.656927	0.52881	0.781361	0.484208	0.714889	-7.18538	-6.70117	OK	OK
20	hsa-miR-100#-002142	G24	0.643752	0.535569	0.789808	-0.454561	1.37037	3.77599	3.32143	OK	OK
612	hsa-miR-616-001589	D22	0.634391	0.538018	0.790667	-0.347467	1.27232	2.73084	2.38338	OK	OK
732	hsa-miR-99a-000435	C4	-0.633128	0.538238	0.790667	0.241667	0.845768	-5.04636	-4.80469	OK	OK
487	hsa-miR-518e-002395	L7	-0.631334	0.541422	0.792368	0.799093	0.57471	2.47922	3.27831	OK	OK
374	hsa-miR-369-5p-001021	H19	0.63386	0.541486	0.792368	-0.695569	1.61952	7.05684	6.36127	Undetermined	Undetermined
6	hsa-let-7b#-002404	K21	0.618931	0.547226	0.794494	-0.615732	1.53233	-1.52267	-2.1384	OK	OK
543	hsa-miR-548P-002798	N9	0.62036	0.547818	0.794494	-1.05721	2.08091	2.93521	1.878	OK	Undetermined
65	hsa-miR-1249-002868	O20	-0.618144	0.548088	0.794494	0.497433	0.708366	-0.977633	-0.480201	OK	OK
334	hsa-miR-325-000540	P10	-0.614834	0.548609	0.794494	3.76373	0.0736213	-5.36896	-1.60522	Undetermined	Undetermined
62	hsa-miR-1245-002823	N22	-0.615312	0.548892	0.794494	1.30806	0.403863	4.64112	5.94918	Undetermined	Undetermined
712	hsa-miR-924-002154	H10	0.620684	0.549228	0.794494	-3.40934	10.6246	6.91141	3.50207	Undetermined	Undetermined
497	hsa-miR-520a-001167	L12	-0.613331	0.55151	0.796276	0.153279	0.899204	-10.0862	-9.93295	OK	OK
469	hsa-miR-513B-002757	M11	-0.612218	0.556633	0.802144	1.00959	0.496687	1.78803	2.79762	Undetermined	OK
114	hsa-miR-1294-002785	N3	-0.599642	0.558412	0.802868	1.30571	0.404523	5.38873	6.69444	Undetermined	Undetermined
471	hsa-miR-515-3p-002369	K19	-0.599142	0.559254	0.802868	1.4167	0.374569	2.84237	4.25907	OK	OK
496	hsa-miR-519e#-001166	B6	-0.5917	0.56373	0.803605	2.43081	0.185462	0.0255059	2.45631	Undetermined	Undetermined
542	hsa-miR-548N-002888	P11	0.592136	0.56392	0.803605	-1.69678	3.24177	7.56295	5.86617	Undetermined	Undetermined
454	hsa-miR-503-001048	K8	0.591284	0.564094	0.803605	-0.189285	1.1402	-10.7272	-10.9165	OK	OK
658	hsa-miR-658-001513	B17	0.589905	0.56468	0.803605	-1.05457	2.07709	6.15684	5.10227	Undetermined	Undetermined
118	hsa-miR-1301-002827	N24	0.58937	0.565742	0.803605	-1.45098	2.73394	3.99157	2.54059	Undetermined	Undetermined
446	hsa-miR-497#-002368	K10	0.588423	0.566128	0.803605	-0.437155	1.35393	3.62573	3.18858	OK	OK
251	hsa-miR-214#-002293	J8	-0.582457	0.571428	0.808739	0.264167	0.832679	-2.93869	-2.67452	OK	OK
625	hsa-miR-627-001560	N12	-0.575782	0.574096	0.808739	2.51566	0.174868	-3.37706	-0.861396	Undetermined	Undetermined
467	hsa-miR-512-5p-001145	K17	0.581153	0.574455	0.808739	-0.242326	1.1829	-9.88142	-10.1237	OK	OK
726	hsa-miR-942-002187	I10	-0.575775	0.57512	0.808739	1.80556	0.28607	2.9125	4.71806	Undetermined	Undetermined
294	hsa-miR-296-000527	G5	-0.571198	0.577515	0.808739	0.19029	0.87643	-0.127272	0.0630179	OK	OK
602	hsa-miR-603-001566	D5	0.569794	0.578074	0.808739	-2.3438	5.07638	7.81478	5.47098	Undetermined	Undetermined
31	hsa-miR-10a-000387	A9	-0.57025	0.578114	0.808739	0.169174	0.889352	-0.614819	-0.445645	OK	OK
282	hsa-miR-25#-002442	L17	0.574343	0.578588	0.808739	-0.447911	1.36406	2.78514	2.33723	OK	Undetermined
306	hsa-miR-301b-002392	G9	-0.568037	0.579521	0.808739	0.491264	0.711402	4.87763	5.36889	Undetermined	OK
391	hsa-miR-380-3p-000569	I7	-0.568346	0.580415	0.808739	0.786448	0.57977	-3.87534	-3.08889	OK	OK
581	hsa-miR-583-001623	E19	0.568903	0.581481	0.808739	-0.922696	1.89565	3.82004	2.89734	OK	Undetermined
243	hsa-miR-20b#-002311	J17	0.560329	0.584175	0.810997	-0.877112	1.83669	8.75913	7.88202	Undetermined	Undetermined
746	mmu-miR-451-001141	J2	-0.557221	0.586252	0.812394	0.327904	0.796693	-3.55939	-3.23148	OK	OK
455	hsa-miR-504-002084	K9	0.555118	0.588555	0.814096	-0.644852	1.56358	2.14297	1.49812	OK	OK
729	hsa-miR-95-000433	C1	-0.5556	0.5908	0.815713	0.258914	0.835717	-1.02037	-0.761458	OK	OK
405	hsa-miR-424-000604	I16	0.547135	0.592966	0.816919	-1.7129	3.2782	1.97072	0.257812	OK	Undetermined
359	hsa-miR-34a-000426	B21	0.543136	0.595856	0.816919	-0.139002	1.10114	-3.31191	-3.45091	OK	OK
526	hsa-miR-548a-001538	M7	-0.544849	0.596318	0.816919	1.79582	0.288007	5.26546	7.06128	Undetermined	Undetermined
522	hsa-miR-543-002376	K12	0.540948	0.597522	0.816919	-0.209429	1.15623	2.30786	2.09843	OK	OK
85	hsa-miR-1263-002784	N2	0.539093	0.598557	0.816919	-1.23056	2.34657	8.14387	6.91332	Undetermined	Undetermined
172	hsa-miR-15a-000389	A13	0.544955	0.599511	0.816919	-0.384303	1.30523	-3.06421	-3.44851	OK	OK
195	hsa-miR-186#-002105	F18	0.539015	0.600053	0.816919	-0.432557	1.34962	2.79832	2.36577	OK	OK
365	hsa-miR-361-3p-002116	G2	0.539596	0.601294	0.816919	-0.265055	1.20168	-0.177393	-0.442447	OK	OK
533	hsa-miR-548d-5p-002237	M14	0.540891	0.601442	0.816919	-0.666286	1.58698	3.087	2.42071	OK	OK
482	hsa-miR-518b-001156	L3	-0.5351	0.602451	0.816919	0.178543	0.883595	-9.0861	-8.90756	OK	OK
745	mmu-miR-379-001138	I6	0.524222	0.609726	0.825308	-0.115485	1.08334	-1.13483	-1.25031	OK	OK
604	hsa-miR-605-001568	D7	-0.51971	0.614105	0.829753	0.386256	0.765112	0.387527	0.773784	OK	OK
472	hsa-miR-515-5p-001112	K20	0.5123	0.616522	0.831408	-2.08944	4.25582	3.18903	1.0996	Undetermined	Undetermined
178	hsa-miR-16-2#-002171	H21	0.511653	0.617523	0.831408	-0.355745	1.27965	-0.884138	-1.23988	OK	OK
499	hsa-miR-520b-001116	P22	-0.507383	0.621255	0.831647	0.695431	0.617525	-5.65318	-4.95775	OK	OK
159	hsa-miR-148a#-002134	G16	0.514397	0.622266	0.831647	-0.25991	1.1974	-10.778	-11.0379	OK	OK
357	hsa-miR-345-002186	H11	-0.503361	0.622968	0.831647	0.120048	0.920157	-0.391222	-0.271174	OK	OK
709	hsa-miR-920-002150	H7	-0.506151	0.623218	0.831647	0.627456	0.647317	4.73547	5.36292	OK	OK
738	mmu-miR-129-3p-001184	C23	-0.506347	0.623987	0.831647	0.683634	0.622595	-4.07066	-3.38703	OK	OK
696	hsa-miR-886-3p-002194	O15	0.500347	0.625404	0.831647	-0.210365	1.15698	-3.06932	-3.27969	OK	OK
54	hsa-miR-1227-002769	M17	0.507282	0.62602	0.831647	-0.518872	1.43283	1.66283	1.14396	OK	OK
652	hsa-miR-653-002292	N19	-0.504955	0.626478	0.831647	2.21775	0.214977	-6.54712	-4.32937	Undetermined	OK
421	hsa-miR-452-002329	J3	-0.495966	0.629913	0.833828	0.140042	0.907493	-1.1191	-0.979059	OK	OK
669	hsa-miR-674-002021	O2	0.492139	0.630321	0.833828	-1.58899	3.00838	0.0880677	-1.50092	Undetermined	Undetermined
438	hsa-miR-488-002357	J16	-0.495498	0.634144	0.835957	1.71265	0.3051	2.62916	4.3418	OK	Undetermined
488	hsa-miR-518e#-002371	K11	0.478999	0.639357	0.835957	-1.58661	3.00343	6.62918	5.04257	Undetermined	Undetermined
736	mmu-let-7d#-001178	B9	-0.487186	0.639464	0.835957	1.86181	0.275131	1.04862	2.91043	Undetermined	OK
254	hsa-miR-216b-002326	F20	0.476548	0.641195	0.835957	-1.29801	2.4589	4.3276	3.02959	Undetermined	Undetermined
153	hsa-miR-146a#-002163	H15	-0.475484	0.641827	0.835957	2.99721	0.125242	0.492826	3.49004	Undetermined	Undetermined
754	rno-miR-29c#-001818	E22	-0.473791	0.643906	0.835957	0.171523	0.887905	1.82761	1.99913	OK	OK
613	hsa-miR-616-002414	N8	0.470755	0.645408	0.835957	-0.376189	1.29791	4.55589	4.1797	OK	OK
629	hsa-miR-629-002436	N14	-0.470532	0.645434	0.835957	0.303858	0.810083	6.21904	6.52289	Undetermined	Undetermined
510	hsa-miR-524-001173	B8	0.473063	0.646609	0.835957	-0.765454	1.69991	8.85737	8.09191	Undetermined	Undetermined
431	hsa-miR-485-3p-001277	J10	-0.468125	0.646909	0.835957	0.255013	0.837979	2.67944	2.93446	OK	OK
665	hsa-miR-665-002681	M6	-0.468714	0.647984	0.835957	1.01549	0.494661	4.17872	5.19421	Undetermined	Undetermined
338	hsa-miR-330-000544	G21	0.469486	0.648175	0.835957	-0.153063	1.11193	1.14923	0.996167	OK	OK
261	hsa-miR-219-2-3p-002390	P5	-0.465777	0.648539	0.835957	1.7307	0.301305	1.22959	2.96029	Undetermined	Undetermined
43	hsa-miR-1201-002781	M24	0.471949	0.650085	0.835957	-0.294897	1.2268	-0.965434	-1.26033	OK	OK
573	hsa-miR-576-5p-002350	M22	-0.462607	0.650763	0.835957	1.36678	0.387757	1.88059	3.24736	Undetermined	Undetermined
297	hsa-miR-299-3p-001015	G6	-0.462381	0.65103	0.835957	0.512314	0.701097	-3.56374	-3.05143	OK	OK
10	hsa-let-7e-002406	A4	0.462655	0.651972	0.835957	-0.177589	1.13099	-7.99147	-8.16906	OK	OK
702	hsa-miR-890-002209	O20	0.459539	0.652925	0.835957	-0.894689	1.85921	3.71374	2.81906	Undetermined	Undetermined
229	hsa-miR-200b#-002274	J4	0.459649	0.653076	0.835957	-0.997264	1.99621	4.59907	3.6018	Undetermined	Undetermined
634	hsa-miR-635-001578	D14	0.464576	0.653987	0.835957	-0.615291	1.53187	6.06452	5.44923	OK	Undetermined
699	hsa-miR-888-002212	O18	-0.452148	0.660604	0.842993	0.421731	0.746529	1.6817	2.10343	OK	OK
252	hsa-miR-215-000518	F18	-0.444305	0.664021	0.844258	0.47629	0.718824	-2.48615	-2.00986	OK	OK
110	hsa-miR-1290-002863	O19	0.443281	0.664393	0.844258	-0.500384	1.41459	6.34446	5.84408	Undetermined	Undetermined
506	hsa-miR-520h-001170	B7	0.441277	0.665756	0.844258	-1.02291	2.03202	7.05132	6.0284	Undetermined	Undetermined
33	hsa-miR-10b-002218	A10	-0.440854	0.666051	0.844258	0.146492	0.903444	-2.77583	-2.62934	OK	OK
87	hsa-miR-1265-002790	N5	0.436364	0.670051	0.847911	-0.890991	1.85445	4.15044	3.25945	Undetermined	Undetermined
518	hsa-miR-541-002201	M2	0.431734	0.674758	0.852444	-0.698604	1.62293	4.82002	4.12142	Undetermined	OK
52	hsa-miR-1225-3P-002766	M15	-0.429763	0.678682	0.855975	0.447483	0.733321	-4.31263	-3.86514	OK	OK
287	hsa-miR-26b#-002444	L19	0.41882	0.682855	0.858003	-0.15339	1.11218	0.876675	0.723286	OK	OK
618	hsa-miR-622-001553	C19	-0.417125	0.683012	0.858003	0.386332	0.765072	3.41433	3.80066	OK	OK
154	hsa-miR-146b-001097	D23	-0.422002	0.683686	0.858003	0.11074	0.926113	-6.80483	-6.69409	OK	OK
209	hsa-miR-193b-002367	E23	-0.416679	0.684907	0.858114	0.236269	0.848938	-8.61952	-8.38325	OK	OK
703	hsa-miR-891a-002191	O21	-0.414202	0.688557	0.861231	0.357616	0.780453	0.100686	0.458302	OK	OK
78	hsa-miR-125b-000449	C18	0.407946	0.689667	0.861231	-0.157296	1.11519	-5.87966	-6.03695	OK	OK
372	hsa-miR-367#-002121	G6	0.404995	0.691621	0.862251	-1.29195	2.4486	6.75021	5.45826	Undetermined	Undetermined
545	hsa-miR-550-001544	C14	-0.403724	0.69292	0.862452	0.237306	0.848328	4.6805	4.91781	OK	OK
48	hsa-miR-1208-002880	P5	0.403908	0.69502	0.863648	-0.400844	1.32028	1.06895	0.668106	OK	OK
532	hsa-miR-548d-001605	M13	-0.399979	0.697028	0.864453	2.11683	0.230553	-3.07981	-0.962975	Undetermined	Undetermined
600	hsa-miR-600-001556	C22	-0.396774	0.697949	0.864453	1.42305	0.372924	7.73301	9.15605	Undetermined	Undetermined
55	hsa-miR-1228#-002763	M14	0.391616	0.701298	0.867184	-0.60974	1.52598	-0.200865	-0.810605	OK	OK
534	hsa-miR-548E-002881	P6	-0.383608	0.707042	0.867391	0.73319	0.601572	6.81232	7.54551	Undetermined	Undetermined
35	hsa-miR-1178-002777	M21	0.383859	0.707217	0.867391	-0.51035	1.4244	1.08085	0.570504	OK	OK
258	hsa-miR-218-2#-002294	J9	0.386874	0.70908	0.867391	-0.533082	1.44702	6.55419	6.02111	Undetermined	Undetermined
571	hsa-miR-575-001617	E15	0.38313	0.709684	0.867391	-0.443197	1.35961	0.815093	0.371896	OK	OK
523	hsa-miR-544-002265	M5	-0.382423	0.710414	0.867391	0.483985	0.715	-0.757113	-0.273128	OK	OK
411	hsa-miR-431#-002312	J18	-0.378432	0.71079	0.867391	0.820922	0.56608	3.48674	4.30766	Undetermined	Undetermined
633	hsa-miR-634-001576	D13	-0.376691	0.712068	0.867391	0.483075	0.715451	2.92299	3.40607	Undetermined	OK
717	hsa-miR-93#-002139	G21	-0.375885	0.71306	0.867391	0.0911815	0.938754	-0.848996	-0.757815	OK	OK
436	hsa-miR-487b-001285	J15	0.373923	0.714989	0.867391	-0.0887386	1.06344	1.04823	0.959487	OK	OK
459	hsa-miR-507-001051	K11	-0.373045	0.715167	0.867391	1.71228	0.305177	2.15663	3.86892	Undetermined	Undetermined
97	hsa-miR-1275-002840	O5	0.372202	0.715634	0.867391	-0.222579	1.16682	-2.89736	-3.11994	OK	OK
191	hsa-miR-184-000485	E13	0.372038	0.715642	0.867391	-0.242476	1.18302	1.54475	1.30227	OK	OK
426	hsa-miR-455-001280	J7	-0.370794	0.716341	0.867391	0.134771	0.910814	-1.43613	-1.30136	OK	OK
383	hsa-miR-376a-000565	I3	0.358086	0.725801	0.877425	-0.101062	1.07256	-0.935735	-1.0368	OK	OK
751	mmu-miR-615-001960	N6	0.356294	0.726943	0.877425	-1.1215	2.17573	2.31105	1.18956	OK	Undetermined
666	hsa-miR-668-001992	F1	-0.352815	0.729801	0.879474	0.948178	0.518287	2.01695	2.96513	Undetermined	Undetermined
541	hsa-miR-548M-002775	M19	-0.34345	0.736947	0.886676	1.95754	0.257466	-3.83379	-1.87625	Undetermined	OK
99	hsa-miR-1278-002851	O13	0.34057	0.740809	0.889765	-1.55098	2.93017	6.312	4.76102	Undetermined	Undetermined
548	hsa-miR-551b-001535	M15	0.335502	0.74259	0.889765	-0.325415	1.25302	6.38713	6.06171	OK	Undetermined
420	hsa-miR-450b-5p-002207	J1	-0.333084	0.744012	0.889765	0.773217	0.585111	4.46261	5.23583	Undetermined	Undetermined
715	hsa-miR-92a-2#-002138	G20	0.328991	0.747104	0.889765	-1.92711	3.80292	7.79495	5.86785	Undetermined	Undetermined
624	hsa-miR-626-001559	D1	0.328085	0.747801	0.889765	-1.43145	2.69718	4.9619	3.53045	Undetermined	Undetermined
112	hsa-miR-1292-002824	N23	0.328558	0.747821	0.889765	-0.615285	1.53186	6.981	6.36572	Undetermined	Undetermined
188	hsa-miR-1826-002873	O24	0.328343	0.748123	0.889765	-2.35348	5.11056	6.80928	4.4558	Undetermined	Undetermined
390	hsa-miR-378-002243	I21	0.326584	0.748905	0.889765	-0.276144	1.21095	-0.367745	-0.643888	OK	OK
443	hsa-miR-493-002364	J21	-0.318532	0.756221	0.897051	0.122164	0.918809	4.69761	4.81977	OK	OK
683	hsa-miR-769-5p-001998	F5	0.308354	0.762953	0.903249	-0.0989546	1.071	-1.08516	-1.18411	OK	OK
614	hsa-miR-617-001591	D23	0.308038	0.76383	0.903249	-0.635371	1.55334	5.96656	5.33119	Undetermined	Undetermined
505	hsa-miR-520g-001121	L15	0.302255	0.766908	0.905042	-0.533646	1.44758	3.91875	3.38511	OK	Undetermined
45	hsa-miR-1204-002872	O23	0.299961	0.769524	0.905042	-1.5996	3.0306	8.08242	6.48282	Undetermined	Undetermined
138	hsa-miR-138-2#-002144	H2	-0.298124	0.770021	0.905042	0.837405	0.559649	7.0904	7.9278	Undetermined	Undetermined
720	hsa-miR-935-002178	I3	-0.295315	0.77362	0.905042	0.335147	0.792703	2.8538	3.18895	OK	OK
311	hsa-miR-302c-000533	G13	0.290358	0.775836	0.905042	-0.374886	1.29674	0.988754	0.613869	OK	OK
741	mmu-miR-140-001187	D15	-0.291008	0.776563	0.905042	0.0687039	0.953494	-5.00698	-4.93828	OK	OK
749	mmu-miR-496-001953	J24	-0.286242	0.779185	0.905042	0.453231	0.730405	1.2765	1.72973	OK	OK
556	hsa-miR-557-001525	B24	0.285799	0.779218	0.905042	-0.504696	1.41882	5.27562	4.77092	Undetermined	Undetermined
501	hsa-miR-520D-3P-002743	M7	0.29051	0.77948	0.905042	-0.433771	1.35076	5.15035	4.71658	OK	Undetermined
247	hsa-miR-211-000514	P2	0.285561	0.779586	0.905042	-0.665191	1.58578	-4.00339	-4.66858	OK	OK
682	hsa-miR-769-3p-002003	F7	0.285166	0.77985	0.905042	-0.339841	1.26562	3.12113	2.78129	Undetermined	OK
558	hsa-miR-559-001527	C2	0.283383	0.781139	0.905042	-0.72278	1.65036	9.35296	8.63018	Undetermined	Undetermined
641	hsa-miR-642-001592	N16	-0.283644	0.782458	0.905042	0.0807722	0.945551	-10.1584	-10.0777	OK	OK
563	hsa-miR-566-001533	C6	0.284007	0.782556	0.905042	-0.299519	1.23073	-2.58396	-2.88348	OK	OK
650	hsa-miR-651-001604	N17	0.279689	0.783843	0.905042	-0.366263	1.28901	10.8786	10.5123	Undetermined	Undetermined
681	hsa-miR-767-5p-001993	F2	-0.279441	0.785472	0.905042	0.591361	0.663716	4.99287	5.58423	Undetermined	Undetermined
345	hsa-miR-337-5p-002156	H2	0.277325	0.785643	0.905042	-0.0774661	1.05516	-11.0604	-11.1379	OK	OK
582	hsa-miR-584-001624	E20	-0.265727	0.795439	0.914131	0.239613	0.846972	0.634148	0.873761	OK	OK
19	hsa-miR-100-000437	C6	0.263996	0.796369	0.914131	-0.0990131	1.07104	-5.37736	-5.47638	OK	OK
158	hsa-miR-148a-000470	E1	-0.261686	0.797439	0.914131	0.0931129	0.937498	-1.59854	-1.50543	OK	OK
339	hsa-miR-330-5p-002230	G22	0.261304	0.798357	0.914131	-0.890853	1.85427	1.97373	1.08287	Undetermined	Undetermined
68	hsa-miR-1252-002860	O17	0.253747	0.80338	0.918494	-1.04959	2.06994	6.79582	5.74623	Undetermined	Undetermined
460	hsa-miR-508-001052	K12	0.254212	0.806341	0.920086	-0.270716	1.20641	2.82291	2.5522	OK	OK
402	hsa-miR-412-001023	P14	0.251045	0.8072	0.920086	-0.410995	1.3296	6.28681	5.87581	OK	Undetermined
660	hsa-miR-660-001515	N23	0.245798	0.80942	0.921232	-0.051815	1.03657	-2.1148	-2.16662	OK	OK
636	hsa-miR-637-001581	D15	0.242215	0.812171	0.921647	-0.732387	1.66139	6.04678	5.3144	Undetermined	Undetermined
44	hsa-miR-1203-002877	P2	-0.242079	0.813599	0.921647	1.16928	0.444643	6.31693	7.48621	Undetermined	Undetermined
503	hsa-miR-520e-001119	P23	-0.24087	0.814118	0.921647	0.640652	0.641423	1.44218	2.08283	OK	Undetermined
53	hsa-miR-1226#-002758	M12	0.239791	0.814648	0.921647	-0.175953	1.12971	1.88209	1.70614	OK	OK
444	hsa-miR-494-002365	J22	0.239131	0.815952	0.921746	-0.096611	1.06926	1.33187	1.23526	OK	OK
131	hsa-miR-133b-002247	D5	0.236371	0.817529	0.922154	-0.400596	1.32005	1.25759	0.856994	OK	OK
693	hsa-miR-876-5p-002205	O12	-0.232968	0.821194	0.924036	0.464467	0.724739	1.0253	1.48977	OK	OK
586	hsa-miR-588-001542	C12	0.229821	0.821637	0.924036	-1.53722	2.90236	4.42531	2.88809	Undetermined	Undetermined
686	hsa-miR-871-002354	O6	-0.226616	0.82406	0.925389	0.989582	0.503624	7.41591	8.40549	Undetermined	Undetermined
583	hsa-miR-585-001625	E21	-0.222425	0.827195	0.927246	1.08501	0.471388	-7.66249	-6.57748	Undetermined	Undetermined
562	hsa-miR-564-001531	C5	0.222306	0.82891	0.927246	-0.342852	1.26826	5.06462	4.72176	Undetermined	OK
74	hsa-miR-1257-002910	A19	0.222024	0.829383	0.927246	-0.159644	1.11701	12.8451	12.6854	Undetermined	Undetermined
564	hsa-miR-567-001534	C7	-0.213866	0.834246	0.931309	0.344464	0.7876	-3.9272	-3.58273	OK	OK
616	hsa-miR-620-002672	M1	0.211332	0.835859	0.931737	-0.962527	1.94872	5.60789	4.64537	Undetermined	Undetermined
733	hsa-miR-99a#-002141	G23	0.208545	0.839294	0.932837	-0.122357	1.08851	-0.278848	-0.401205	OK	OK
569	hsa-miR-573-001615	E14	-0.207412	0.839773	0.932837	0.094854	0.936367	2.59874	2.6936	OK	OK
12	hsa-let-7f-000382	A5	0.207145	0.840538	0.932837	-0.0771535	1.05493	-6.31488	-6.39203	OK	OK
378	hsa-miR-373-000561	H23	0.186085	0.855736	0.947636	-0.391853	1.31208	-2.00705	-2.3989	OK	OK
491	hsa-miR-519a-002415	L9	-0.184777	0.856862	0.947636	0.0584226	0.960314	-9.75179	-9.69337	OK	OK
5	hsa-let-7b-002619	H8	0.182196	0.858041	0.947636	-0.0579364	1.04098	-8.99425	-9.05219	OK	OK
615	hsa-miR-618-001593	N9	-0.181126	0.858873	0.947636	0.122402	0.918657	-1.40903	-1.28663	OK	OK
447	hsa-miR-499-3p-002427	K1	0.174399	0.864078	0.950689	-0.498499	1.41274	7.97598	7.47748	Undetermined	Undetermined
439	hsa-miR-489-002358	J17	0.176285	0.864594	0.950689	-0.374223	1.29614	3.23683	2.86261	Undetermined	OK
266	hsa-miR-220c-002211	P8	-0.17255	0.866021	0.950689	1.04911	0.483267	1.4097	2.4588	Undetermined	Undetermined
7	hsa-let-7c-000379	A2	0.171608	0.866657	0.950689	-0.0759664	1.05407	-3.57206	-3.64803	OK	OK
511	hsa-miR-524-5p-001982	L19	-0.165095	0.87124	0.953791	0.809552	0.570559	5.0037	5.81325	Undetermined	Undetermined
375	hsa-miR-370-002275	H20	0.164262	0.872002	0.953791	-0.0407898	1.02868	-1.36609	-1.40688	OK	OK
662	hsa-miR-662-001607	E10	-0.155084	0.879914	0.961059	0.282374	0.822237	1.3352	1.61757	Undetermined	OK
139	hsa-miR-139-3p-002313	D12	-0.152038	0.881519	0.961427	0.0436194	0.970218	-1.61894	-1.57533	OK	OK
47	hsa-miR-1206-002878	P3	0.141111	0.889996	0.96458	-0.727006	1.6552	9.83082	9.10382	Undetermined	Undetermined
684	hsa-miR-770-5p-002002	F6	-0.142316	0.89	0.96458	0.0944384	0.936637	0.734351	0.82879	OK	OK
428	hsa-miR-483-3p-002339	K4	-0.141417	0.890008	0.96458	0.0827821	0.944235	-4.00024	-3.91746	OK	OK
308	hsa-miR-302a#-002381	K16	-0.14041	0.890523	0.96458	0.145652	0.903971	-1.36787	-1.22221	OK	OK
69	hsa-miR-1253-002894	P14	0.140183	0.890773	0.96458	-0.37347	1.29547	4.24457	3.8711	Undetermined	Undetermined
566	hsa-miR-570-002347	M19	0.137648	0.892492	0.965063	-0.0943731	1.0676	-6.32692	-6.4213	OK	OK
587	hsa-miR-589-001543	C13	0.134414	0.895963	0.965141	-0.0795008	1.05665	2.05063	1.97113	OK	OK
445	hsa-miR-497-001043	A23	0.132733	0.897	0.965141	-0.0649239	1.04603	-2.22468	-2.28961	OK	OK
113	hsa-miR-1293-002905	P22	0.131747	0.897427	0.965141	-0.664118	1.5846	2.9613	2.29719	Undetermined	Undetermined
481	hsa-miR-518a-5p-002396	L2	0.131059	0.897658	0.965141	-0.835688	1.78471	1.43499	0.599304	Undetermined	Undetermined
184	hsa-miR-181c#-002333	K2	0.129528	0.898948	0.965159	-0.0585925	1.04145	-0.538397	-0.596989	OK	OK
46	hsa-miR-1205-002778	M22	0.116489	0.908995	0.973519	-0.634334	1.55222	3.15795	2.52362	Undetermined	Undetermined
215	hsa-miR-196a#-002336	K3	0.117022	0.909303	0.973519	-0.171704	1.12639	5.83133	5.65962	Undetermined	Undetermined
627	hsa-miR-628-5p-002433	N13	0.109791	0.914136	0.9758	-0.0215069	1.01502	-0.60496	-0.626467	OK	OK
393	hsa-miR-381-000571	I8	0.109204	0.914918	0.9758	-0.0810993	1.05782	-3.81917	-3.90027	OK	OK
623	hsa-miR-625#-002432	L10	-0.102536	0.919866	0.9758	0.16177	0.893927	-16.8279	-16.6662	Undetermined	Undetermined
148	hsa-miR-144-002676	M3	-0.0998797	0.921987	0.9758	0.0930936	0.93751	0.243142	0.336235	OK	OK
716	hsa-miR-92b#-002343	K6	0.099976	0.922546	0.9758	-0.131614	1.09552	3.98413	3.85252	OK	Undetermined
555	hsa-miR-556-5p-002344	M17	-0.0989878	0.922789	0.9758	0.582037	0.66802	5.56521	6.14724	Undetermined	Undetermined
520	hsa-miR-542-3p-001284	M3	-0.0986224	0.922837	0.9758	0.314962	0.803872	1.68069	1.99565	Undetermined	Undetermined
440	hsa-miR-490-001037	J18	0.0986622	0.92288	0.9758	-0.100752	1.07233	3.06004	2.95929	OK	OK
476	hsa-miR-517#-001113	B3	0.0969524	0.924162	0.9758	-0.433557	1.35056	1.47889	1.04534	Undetermined	Undetermined
579	hsa-miR-582-3p-002399	M24	0.097722	0.924307	0.9758	-0.180595	1.13335	-0.351952	-0.532547	OK	OK
643	hsa-miR-644-001596	E1	0.0945083	0.926593	0.976541	-0.128432	1.0931	1.86753	1.7391	OK	Undetermined
89	hsa-miR-1269-002789	N4	-0.0903402	0.929307	0.976541	0.101383	0.932139	0.953041	1.05442	OK	OK
18	hsa-miR-1-002222	A7	-0.0883627	0.931052	0.976541	0.178889	0.883383	4.93212	5.111	Undetermined	Undetermined
232	hsa-miR-202-002363	F11	0.0878552	0.931618	0.976541	-0.246541	1.18636	-3.6097	-3.85625	OK	OK
98	hsa-miR-1276-002843	O8	0.083987	0.934302	0.976541	-0.0428098	1.03012	4.03659	3.99378	OK	OK
535	hsa-miR-548G-002879	P4	0.0822757	0.935668	0.976541	-0.238103	1.17944	3.4956	3.2575	Undetermined	Undetermined
90	hsa-miR-127-000452	C20	0.0806342	0.936899	0.976541	-0.0214756	1.015	-2.38305	-2.40453	OK	OK
284	hsa-miR-26a-1#-002443	L18	0.0808071	0.937221	0.976541	-0.0393024	1.02762	1.97309	1.93379	OK	OK
237	hsa-miR-206-000510	A13	-0.0798913	0.937556	0.976541	0.185926	0.879085	2.6224	2.80833	OK	OK
725	hsa-miR-941-002183	I8	0.0780119	0.9393	0.976541	-0.0690755	1.04904	2.35718	2.28811	OK	OK
201	hsa-miR-190-000489	E18	-0.0773807	0.939437	0.976541	0.0469726	0.967965	7.06902	7.11599	Undetermined	Undetermined
413	hsa-miR-432#-001027	A22	0.0756542	0.940863	0.976541	-0.0747034	1.05314	0.439873	0.36517	OK	OK
396	hsa-miR-384-000574	P13	-0.0729502	0.942958	0.976541	0.0195256	0.986557	-9.92593	-9.9064	OK	OK
470	hsa-miR-513C-002756	M10	-0.0718664	0.943753	0.976541	0.2589	0.835725	4.29545	4.55435	Undetermined	Undetermined
168	hsa-miR-154-000477	E7	-0.0717299	0.944333	0.976541	0.143323	0.905431	2.40087	2.54419	Undetermined	OK
667	hsa-miR-671-3p-002322	N24	-0.0664828	0.948412	0.979423	0.0197422	0.986409	2.71951	2.73925	OK	OK
427	hsa-miR-455-3p-002244	J6	0.0629246	0.950716	0.979745	-0.0268655	1.0188	-0.86238	-0.889245	OK	OK
610	hsa-miR-614-001587	D21	0.0618282	0.952114	0.979745	-0.170526	1.12547	2.71011	2.53958	Undetermined	Undetermined
318	hsa-miR-30b#-002129	G12	0.0605175	0.952602	0.979745	-0.222299	1.16659	7.91502	7.69272	Undetermined	Undetermined
424	hsa-miR-454-002323	J5	-0.0570779	0.955617	0.980598	0.0152986	0.989452	-4.84995	-4.83465	OK	OK
394	hsa-miR-382-000572	I9	0.055785	0.956437	0.980598	-0.0159388	1.01111	-2.40869	-2.42463	OK	OK
335	hsa-miR-326-000542	G18	0.0548796	0.957312	0.980598	-0.0196624	1.01372	2.86075	2.84109	OK	OK
630	hsa-miR-630-001563	D3	0.0457999	0.96428	0.986402	-0.0341314	1.02394	4.18651	4.15238	OK	OK
486	hsa-miR-518d-5p-002389	L6	0.0385756	0.96989	0.989707	-0.0578024	1.04088	3.18378	3.12598	Undetermined	OK
727	hsa-miR-943-002188	I11	-0.0381307	0.970122	0.989707	0.0771439	0.947932	4.3594	4.43654	Undetermined	Undetermined
94	hsa-miR-1272-002845	O10	0.0360902	0.97175	0.990036	-0.192911	1.14307	7.14501	6.9521	Undetermined	Undetermined
492	hsa-miR-519b-3p-002384	K17	-0.0344101	0.973349	0.990333	0.0302547	0.979247	5.2023	5.23256	OK	Undetermined
568	hsa-miR-572-001614	E13	-0.0276028	0.978491	0.993821	0.0151397	0.989561	3.07473	3.08987	OK	OK
285	hsa-miR-26a-2#-002115	G1	-0.0265384	0.979398	0.993821	0.0219977	0.984868	5.54544	5.56744	OK	Undetermined
605	hsa-miR-606-001569	D8	0.0223578	0.982517	0.995054	-0.065157	1.0462	5.95218	5.88702	Undetermined	Undetermined
458	hsa-miR-506-001050	P17	0.0203869	0.984242	0.995054	-0.0368255	1.02585	3.38294	3.34612	Undetermined	OK
753	mmu-miR-96-000186	C2	-0.0180509	0.985853	0.995054	0.0180341	0.987578	4.02963	4.04766	OK	OK
88	hsa-miR-1267-002885	P9	-0.0181556	0.985865	0.995054	0.0142379	0.99018	1.56357	1.57781	OK	OK
422	hsa-miR-452#-002330	J24	-0.0154375	0.98797	0.995852	0.0193951	0.986646	4.09761	4.11701	OK	Undetermined
130	hsa-miR-133a-002246	D4	0.013547	0.989407	0.995977	-0.0216059	1.01509	-2.81686	-2.83847	OK	OK
346	hsa-miR-338-3p-002252	H3	-0.00992187	0.992241	0.996668	0.00462025	0.996803	3.75824	3.76286	OK	OK
430	hsa-miR-484-001821	J9	-0.00904128	0.992915	0.996668	0.00276912	0.998082	-9.49613	-9.49336	OK	OK
671	hsa-miR-7-2#-002314	J19	0.00761192	0.994038	0.996668	-0.00497088	1.00345	2.77921	2.77424	OK	OK
575	hsa-miR-578-001619	E16	-0.00400654	0.996865	0.998182	0.009972	0.993112	9.01396	9.02394	Undetermined	Undetermined
514	hsa-miR-526b-002382	L22	0.000320072	0.999749	0.999749	-0.00173924	1.00121	-1.61807	-1.61981	Undetermined	Undetermined

## Sheet: ASvsAU
	genes	feature.pos	t.test	p.value	adj.p.value	ddCt	FC	meanCalibrator	meanTarget	categoryCalibrator	categoryTarget
626	hsa-miR-628-3p-002434	L11	-6.07285	4.50667e-05	0.0341606	0.933524	0.523578	1.27954	2.21306	OK	OK
247	hsa-miR-211-000514	P2	-5.41492	9.21283e-05	0.0349166	13.5292	8.45856e-05	-4.66858	8.86065	OK	Undetermined
212	hsa-miR-194#-002379	K14	5.28978	0.000145437	0.0367472	-8.81507	450.401	11.9405	3.12546	Undetermined	OK
167	hsa-miR-152-000475	E5	-5.85104	0.000282407	0.0535162	1.7271	0.302058	-3.80981	-2.08271	OK	OK
439	hsa-miR-489-002358	J17	4.4595	0.000568586	0.0767564	-12.1659	4595.02	2.86261	-9.30324	Undetermined	OK
374	hsa-miR-369-5p-001021	H19	4.3664	0.000672391	0.0767564	-5.88588	59.1327	6.36127	0.475391	Undetermined	OK
410	hsa-miR-431-001979	I19	-4.42142	0.0008364	0.0767564	3.03788	0.121761	0.215509	3.25339	OK	OK
693	hsa-miR-876-5p-002205	O12	4.18612	0.000915012	0.0767564	-11.19	2336.34	1.48977	-9.70027	OK	OK
738	mmu-miR-129-3p-001184	C23	4.41942	0.000981499	0.0767564	-2.7918	6.92493	-3.38703	-6.17883	OK	OK
427	hsa-miR-455-3p-002244	J6	-4.25115	0.00106745	0.0767564	2.27057	0.207248	-0.889245	1.38133	OK	OK
145	hsa-miR-142-5p-002248	D18	4.09988	0.00111388	0.0767564	-14.9348	31321	5.57128	-9.36357	Undetermined	OK
548	hsa-miR-551b-001535	M15	3.95422	0.00162857	0.102871	-5.04728	33.0662	6.06171	1.01443	OK	OK
389	hsa-miR-378-000567	A17	-3.88888	0.0021054	0.11933	1.05312	0.481924	3.2597	4.31282	OK	OK
758	U6 snRNA-001973	A11;A12;B11;B12;A11;A12;B11;B12	-3.07431	0.00258757	0.11933	0.499679	0.707264	-13.1935	-12.6938	OK	OK
82	hsa-miR-126#-000451	A8	-3.65677	0.00259074	0.11933	1.0606	0.479434	-4.88074	-3.82015	OK	OK
755	rno-miR-7#-001338	B13	-3.6041	0.00287689	0.11933	0.656409	0.634455	-3.0122	-2.35579	OK	OK
34	hsa-miR-10b#-002315	J20	-3.59925	0.00290744	0.11933	0.823682	0.564998	-1.03696	-0.21328	OK	OK
13	hsa-let-7f-1#-002417	L2	-3.71458	0.00297119	0.11933	1.46796	0.361493	0.872612	2.34057	OK	OK
471	hsa-miR-515-3p-002369	K19	-3.59499	0.00299113	0.11933	6.93447	0.00817552	4.25907	11.1935	OK	Undetermined
280	hsa-miR-24-2#-002441	L16	-3.72854	0.00328533	0.124514	1.4199	0.373738	-0.570775	0.849126	OK	OK
397	hsa-miR-409-3p-002332	K1	-3.83733	0.00368896	0.133154	1.46415	0.36245	-4.50606	-3.04192	OK	OK
263	hsa-miR-22#-002301	J11	-3.44747	0.00397773	0.137051	0.809245	0.57068	-2.0631	-1.25385	OK	OK
517	hsa-miR-539-001286	M1	-3.53535	0.00569541	0.186879	1.52758	0.346859	-1.96797	-0.440393	OK	OK
425	hsa-miR-454#-001996	F4	-3.23024	0.00672078	0.186879	1.34797	0.392844	4.10975	5.45773	OK	OK
73	hsa-miR-1256-002850	O12	-3.20772	0.00680933	0.186879	2.42955	0.185623	5.17298	7.60253	OK	Undetermined
249	hsa-miR-213-000516	A14	-3.15599	0.00706527	0.186879	1.11854	0.460561	-0.916731	0.201804	OK	OK
83	hsa-miR-1260-002896	P16	-3.16981	0.00720408	0.186879	0.895292	0.537638	-6.46784	-5.57255	OK	OK
56	hsa-miR-1233-002768	M16	-3.21301	0.00733009	0.186879	0.902967	0.534786	-14.9211	-14.0181	OK	OK
743	mmu-miR-187-001193	E16	3.13114	0.00765487	0.186879	-1.23302	2.35058	-2.2239	-3.45692	OK	OK
401	hsa-miR-411#-002238	I20	-3.11181	0.00776175	0.186879	0.785775	0.58004	1.61164	2.39742	OK	OK
429	hsa-miR-483-5p-002338	J8	-3.43961	0.00805875	0.186879	2.10859	0.231873	-1.73677	0.371825	OK	OK
465	hsa-miR-511-001111	P19	-3.22842	0.00813212	0.186879	1.64531	0.319678	2.84859	4.4939	OK	OK
607	hsa-miR-608-001571	D10	-3.57373	0.0090141	0.186879	13.9447	6.34208e-05	-0.437842	13.5068	Undetermined	Undetermined
155	hsa-miR-146b-3p-002361	D22	3.01975	0.00935159	0.186879	-1.39171	2.62389	4.42401	3.03231	OK	OK
667	hsa-miR-671-3p-002322	N24	-3.05107	0.00946722	0.186879	1.03641	0.487538	2.73925	3.77567	OK	OK
569	hsa-miR-573-001615	E14	-3.05405	0.00991688	0.186879	1.12001	0.46009	2.6936	3.81361	OK	OK
96	hsa-miR-1274B-002884	P8	-2.96568	0.0102904	0.186879	0.51462	0.699977	-14.0813	-13.5667	OK	OK
141	hsa-miR-140-3p-002234	D14	-3.10398	0.0105985	0.186879	1.76491	0.294244	0.437831	2.20275	OK	OK
440	hsa-miR-490-001037	J18	3.06266	0.0107806	0.186879	-2.81541	7.03918	2.95929	0.14388	OK	OK
745	mmu-miR-379-001138	I6	-3.13985	0.0108029	0.186879	1.40706	0.37708	-1.25031	0.156746	OK	OK
470	hsa-miR-513C-002756	M10	-3.15639	0.0108223	0.186879	7.99551	0.00391844	4.55435	12.5499	Undetermined	Undetermined
292	hsa-miR-28-000411	B10	-3.07573	0.0110426	0.186879	0.822478	0.56547	-1.58035	-0.757869	OK	OK
176	hsa-miR-16-000391	A15	-3.12167	0.011074	0.186879	0.750836	0.594259	-7.66583	-6.915	OK	OK
186	hsa-miR-182#-000483	A10	3.04377	0.011507	0.186879	-9.4343	691.841	8.87793	-0.556368	Undetermined	Undetermined
91	hsa-miR-127-5p-002229	C21	3.01056	0.0115885	0.186879	-7.81439	225.095	5.4707	-2.34369	Undetermined	Undetermined
424	hsa-miR-454-002323	J5	-2.92041	0.0116214	0.186879	1.13058	0.456731	-4.83465	-3.70406	OK	OK
570	hsa-miR-574-3p-002349	M20	-3.252	0.0118246	0.186879	1.22514	0.427757	-7.44632	-6.22118	OK	OK
525	hsa-miR-545#-002266	J1	2.93502	0.0119748	0.186879	-2.69035	6.45469	4.71272	2.02237	OK	OK
353	hsa-miR-340-002258	H6	-3.12688	0.0120806	0.186879	2.78088	0.145503	-1.51086	1.27002	OK	OK
628	hsa-miR-629-001562	D2	-2.89047	0.0124262	0.188381	0.55256	0.681809	0.417166	0.969726	OK	OK
400	hsa-miR-411-001610	I13	-3.11288	0.013339	0.195802	1.60385	0.328999	-1.49884	0.105009	OK	OK
426	hsa-miR-455-001280	J7	-2.86447	0.0134323	0.195802	1.24405	0.422185	-1.30136	-0.0573034	OK	OK
504	hsa-miR-520f-001120	P24	-2.83445	0.0136911	0.195808	1.1501	0.450595	-7.95577	-6.80567	OK	OK
672	hsa-miR-708-002341	O3	-2.89036	0.0141206	0.195825	1.18545	0.439686	-3.00988	-1.82442	OK	OK
722	hsa-miR-937-002180	I5	3.0555	0.0144618	0.195825	-7.52629	184.348	9.64749	2.1212	Undetermined	OK
170	hsa-miR-155-002623	H7	-2.79319	0.0144673	0.195825	1.17967	0.441453	-4.32057	-3.1409	OK	OK
566	hsa-miR-570-002347	M19	-2.77529	0.0151187	0.196644	1.85236	0.276939	-6.4213	-4.56894	OK	OK
392	hsa-miR-380-5p-000570	A18	-2.75834	0.0154119	0.196644	1.01615	0.494434	3.66029	4.67644	OK	OK
157	hsa-miR-147b-002262	D24	-2.73722	0.0160754	0.196644	1.87503	0.272622	-4.57828	-2.70325	OK	OK
252	hsa-miR-215-000518	F18	2.83785	0.016533	0.196644	-2.72502	6.61167	-2.00986	-4.73487	OK	OK
265	hsa-miR-220b-002206	P7	2.71513	0.0167529	0.196644	-12.4103	5443.59	4.20035	-8.21	Undetermined	Undetermined
219	hsa-miR-199a-000498	F5	-2.93101	0.0167945	0.196644	1.75652	0.295962	1.40773	3.16425	OK	OK
394	hsa-miR-382-000572	I9	-2.87326	0.0172859	0.196644	1.72705	0.302068	-2.42463	-0.697576	OK	OK
165	hsa-miR-151-3p-002254	I22	-2.7973	0.0174522	0.196644	0.644456	0.639734	-4.55142	-3.90696	OK	OK
592	hsa-miR-592-001546	C16	-2.71085	0.0174592	0.196644	0.753175	0.593297	-0.0230778	0.730097	OK	OK
701	hsa-miR-889-002202	O19	-2.98789	0.0176747	0.196644	1.44453	0.367412	2.78987	4.2344	OK	OK
81	hsa-miR-126-002228	C19	-2.69415	0.0178145	0.196644	0.805814	0.572039	-9.54686	-8.74104	OK	OK
462	hsa-miR-509-3-5p-002155	P18	-2.70708	0.0178818	0.196644	6.54528	0.0107072	0.73803	7.28331	OK	Undetermined
457	hsa-miR-505#-002087	F10	-2.79713	0.0181513	0.196644	0.558914	0.678813	0.244616	0.803529	OK	OK
428	hsa-miR-483-3p-002339	K4	-2.69336	0.0183094	0.196644	1.01556	0.494637	-3.91746	-2.9019	OK	OK
22	hsa-miR-101#-002143	H1	2.81846	0.0184191	0.196644	-2.58064	5.98204	5.10642	2.52578	OK	OK
144	hsa-miR-142-3p-000464	D17	-2.71192	0.018809	0.197114	1.3661	0.387938	-4.73954	-3.37344	OK	OK
696	hsa-miR-886-3p-002194	O15	-2.66216	0.0189833	0.197114	1.18595	0.439536	-3.27969	-2.09374	OK	OK
520	hsa-miR-542-3p-001284	M3	-2.8598	0.0195128	0.199874	6.73506	0.00938742	1.99565	8.73071	Undetermined	Undetermined
161	hsa-miR-148b#-002160	H14	-2.73369	0.019866	0.200779	0.688525	0.620488	2.82036	3.50888	OK	OK
220	hsa-miR-199a-3p-002304	F6	-2.85436	0.0203296	0.202761	1.87594	0.27245	-6.49207	-4.61614	OK	OK
164	hsa-miR-150-000473	E4	-2.60288	0.0208928	0.205672	1.45331	0.365182	-7.85767	-6.40435	OK	OK
243	hsa-miR-20b#-002311	J17	-2.60433	0.0214324	0.206699	3.53274	0.086405	7.88202	11.4148	Undetermined	Undetermined
655	hsa-miR-655-001612	N22	-2.82966	0.0215425	0.206699	1.43356	0.370216	2.14756	3.58112	OK	OK
347	hsa-miR-338-5P-002658	L24	2.67757	0.0228679	0.211565	-3.2981	9.83619	5.01193	1.71383	OK	OK
138	hsa-miR-138-2#-002144	H2	2.56931	0.0231087	0.211565	-7.94385	246.229	7.9278	-0.0160533	Undetermined	Undetermined
375	hsa-miR-370-002275	H20	-2.71832	0.0231172	0.211565	1.41013	0.376278	-1.40688	0.00324725	OK	OK
488	hsa-miR-518e#-002371	K11	-2.6474	0.0231661	0.211565	7.2237	0.00669037	5.04257	12.2663	Undetermined	Undetermined
547	hsa-miR-551a-001519	B19	2.64879	0.0236252	0.21319	-8.3668	330.109	8.3122	-0.0546035	Undetermined	Undetermined
741	mmu-miR-140-001187	D15	-2.63572	0.0240327	0.214315	1.19317	0.437341	-4.93828	-3.74511	OK	OK
704	hsa-miR-891b-002210	O22	2.52169	0.0244238	0.21527	-9.82697	908.264	5.60572	-4.22125	Undetermined	Undetermined
629	hsa-miR-629-002436	N14	-2.56991	0.0254536	0.221768	1.24091	0.423107	6.52289	7.7638	Undetermined	Undetermined
293	hsa-miR-28-3p-002446	B9	-2.74991	0.0264507	0.227837	1.04487	0.484688	-4.15659	-3.11172	OK	OK
421	hsa-miR-452-002329	J3	-2.52434	0.0281845	0.239663	1.2781	0.412337	-0.979059	0.299044	OK	OK
90	hsa-miR-127-000452	C20	-2.56888	0.028456	0.239663	1.08186	0.472419	-2.40453	-1.32267	OK	OK
716	hsa-miR-92b#-002343	K6	-2.53911	0.0292979	0.244042	2.78354	0.145235	3.85252	6.63606	OK	Undetermined
688	hsa-miR-873-002356	O8	-2.62999	0.029812	0.245625	9.03161	0.00191079	2.10788	11.1395	Undetermined	Undetermined
447	hsa-miR-499-3p-002427	K1	2.45908	0.0304162	0.247118	-8.81647	450.839	7.47748	-1.33899	Undetermined	Undetermined
750	mmu-miR-499-001352	K2	2.46841	0.0309024	0.247118	-6.08558	67.9113	5.12951	-0.95607	Undetermined	OK
677	hsa-miR-758-001990	O5	-2.42591	0.0309713	0.247118	1.24115	0.423034	2.83733	4.07849	OK	OK
142	hsa-miR-141-000463	D16	2.46122	0.0317558	0.250739	-1.29275	2.44995	-3.57114	-4.8639	OK	OK
460	hsa-miR-508-001052	K12	-2.37984	0.0322557	0.250747	3.37481	0.0964006	2.5522	5.92701	OK	Undetermined
627	hsa-miR-628-5p-002433	N13	-2.43567	0.0328594	0.250747	0.69346	0.618369	-0.626467	0.0669931	OK	OK
234	hsa-miR-203-000507	F12	2.36981	0.0328893	0.250747	-1.75421	3.37341	-2.70027	-4.45447	OK	OK
135	hsa-miR-136-000592	D9	2.36662	0.0331088	0.250747	-5.53822	46.4698	-1.29036	-6.82858	OK	OK
33	hsa-miR-10b-002218	A10	-2.38266	0.0334109	0.250747	0.946169	0.519009	-2.62934	-1.68317	OK	OK
673	hsa-miR-708#-002342	K5	2.33967	0.0349285	0.258959	-1.60754	3.04731	1.70433	0.0967882	OK	OK
366	hsa-miR-362-001273	H14	-2.36885	0.0351883	0.258959	0.563106	0.676843	0.0836106	0.646716	OK	OK
552	hsa-miR-554-001522	B22	2.47123	0.0373502	0.272225	-4.2539	19.0789	8.07198	3.81808	Undetermined	OK
423	hsa-miR-453-002318	J4	2.32575	0.0378914	0.27354	-6.82458	113.345	8.60838	1.7838	Undetermined	Undetermined
30	hsa-miR-107-000443	C13	2.28068	0.0391184	0.279734	-1.00027	2.00037	2.99885	1.99859	OK	OK
405	hsa-miR-424-000604	I16	-2.47619	0.0395618	0.28026	5.85254	0.0173066	0.257812	6.11035	OK	Undetermined
174	hsa-miR-15b-000390	A14	-2.43685	0.0403745	0.282463	0.761167	0.590019	-3.15876	-2.39759	OK	OK
181	hsa-miR-181a-000480	E8	-2.32939	0.0408037	0.282463	0.71415	0.609564	-4.46526	-3.75111	OK	OK
235	hsa-miR-204-000508	F13	2.46634	0.0409906	0.282463	-4.45836	21.9837	-3.99505	-8.45341	OK	OK
412	hsa-miR-432-001026	A21	-2.35423	0.0416455	0.283007	1.16707	0.445326	0.238668	1.40574	OK	OK
152	hsa-miR-146a-000468	D21	-2.24482	0.0423467	0.283007	0.997374	0.500911	-6.8653	-5.86793	OK	OK
105	hsa-miR-1288-002832	O3	-2.46826	0.0424881	0.283007	4.10365	0.0581674	9.4032	13.5068	Undetermined	Undetermined
259	hsa-miR-219-000522	F23	-2.30466	0.0427476	0.283007	4.06104	0.0599107	1.72172	5.78276	OK	Undetermined
372	hsa-miR-367#-002121	G6	-2.24955	0.0429364	0.283007	6.40967	0.0117624	5.45826	11.8679	Undetermined	Undetermined
692	hsa-miR-876-3p-002225	O11	-2.4058	0.0437361	0.285793	10.6912	0.000604815	0.885953	11.5772	Undetermined	Undetermined
659	hsa-miR-659-001514	B18	-2.35672	0.0447559	0.289957	3.32251	0.0999597	1.33607	4.65858	OK	Undetermined
150	hsa-miR-145-002278	D20	-2.34209	0.0451717	0.290171	0.990032	0.503467	-5.62683	-4.6368	OK	OK
251	hsa-miR-214#-002293	J8	-2.32105	0.0465371	0.296306	1.68145	0.311769	-2.67452	-0.993068	OK	OK
501	hsa-miR-520D-3P-002743	M7	-2.21856	0.0469085	0.296306	0.936158	0.522623	4.71658	5.65274	OK	OK
172	hsa-miR-15a-000389	A13	-2.27616	0.0474163	0.297038	1.64945	0.318762	-3.44851	-1.79906	OK	OK
288	hsa-miR-27a-000408	B7	-2.18071	0.0481602	0.299225	0.553921	0.681167	-3.87022	-3.3163	OK	OK
697	hsa-miR-886-5p-002193	O16	-2.19602	0.0487845	0.30064	1.0786	0.47349	-4.61782	-3.53922	OK	OK
436	hsa-miR-487b-001285	J15	-2.31664	0.0495487	0.302886	1.20986	0.432309	0.959487	2.16935	OK	OK
390	hsa-miR-378-002243	I21	-2.14009	0.0510037	0.309287	1.55062	0.341364	-0.643888	0.906728	OK	OK
559	hsa-miR-561-001528	M18	-2.15287	0.0514853	0.309729	1.06367	0.478415	-12.0359	-10.9722	OK	OK
140	hsa-miR-139-5p-002289	D13	-2.22384	0.0527319	0.3101	1.12835	0.45744	-2.70085	-1.5725	OK	OK
611	hsa-miR-615-5p-002353	N7	2.1216	0.0530969	0.3101	-11.8026	3572.32	5.73888	-6.06377	Undetermined	Undetermined
296	hsa-miR-298-002190	P9	-2.11513	0.0534021	0.3101	3.38123	0.0959725	0.985031	4.36627	OK	Undetermined
636	hsa-miR-637-001581	D15	-2.1176	0.0538537	0.3101	5.37527	0.0240926	5.3144	10.6897	Undetermined	Undetermined
448	hsa-miR-500-001046	A24	-2.15156	0.0538819	0.3101	2.01693	0.247083	-0.0205801	1.99635	OK	OK
690	hsa-miR-875-3p-002204	O10	2.10632	0.0540882	0.3101	-11.0784	2162.36	2.65124	-8.42715	Undetermined	Undetermined
739	mmu-miR-134-001186	D6	-2.11385	0.0544107	0.3101	1.64218	0.320373	0.358261	2.00044	OK	OK
308	hsa-miR-302a#-002381	K16	-2.09493	0.0549924	0.311076	1.8932	0.269209	-1.22221	0.670989	OK	OK
703	hsa-miR-891a-002191	O21	-2.20765	0.0554207	0.311177	5.3005	0.025374	0.458302	5.75881	OK	Undetermined
209	hsa-miR-193b-002367	E23	-2.16826	0.0561881	0.312539	1.17348	0.44335	-8.38325	-7.20977	OK	OK
431	hsa-miR-485-3p-001277	J10	-2.11325	0.0564879	0.312539	1.49099	0.355767	2.93446	4.42545	OK	OK
498	hsa-miR-520a#-001168	L13	2.07207	0.0576448	0.313856	-10.1573	1142	8.40129	-1.75605	Undetermined	Undetermined
533	hsa-miR-548d-5p-002237	M14	-2.09381	0.057833	0.313856	2.87621	0.136199	2.42071	5.29693	OK	OK
358	hsa-miR-346-000553	P11	2.07363	0.0579682	0.313856	-6.95932	124.441	-0.797913	-7.75724	Undetermined	Undetermined
255	hsa-miR-217-002337	F21	2.03198	0.0615897	0.331099	-5.63778	49.7898	3.91812	-1.71965	Undetermined	OK
236	hsa-miR-205-000509	F14	2.09468	0.0626926	0.333757	-1.11112	2.16013	-5.74957	-6.86069	OK	OK
663	hsa-miR-663B-002857	O16	2.01855	0.0631621	0.333757	-1.04531	2.0638	-5.38823	-6.43354	OK	OK
316	hsa-miR-30a-5p-000417	A4	2.01904	0.063405	0.333757	-0.599211	1.51489	-6.1698	-6.76902	OK	OK
678	hsa-miR-765-002643	L23	-2.00887	0.0642876	0.336069	1.43488	0.369877	2.72069	4.15557	OK	OK
111	hsa-miR-1291-002838	O4	1.98653	0.0671416	0.348419	-0.637601	1.55574	-0.306846	-0.944447	OK	OK
146	hsa-miR-143-002249	D19	-2.04053	0.0675693	0.348419	0.710339	0.611177	-3.02474	-2.3144	OK	OK
250	hsa-miR-214-002306	F17	-2.02121	0.0688346	0.352545	1.49028	0.355944	-5.60231	-4.11203	OK	OK
590	hsa-miR-590-5p-001984	N3	-2.04013	0.0721034	0.366606	0.685015	0.621999	-1.26616	-0.58114	OK	OK
37	hsa-miR-1180-002847	O11	-2.00103	0.0725474	0.366606	0.63529	0.643811	-0.187598	0.447692	OK	OK
4	hsa-let-7a#-002307	J14	-1.93648	0.073263	0.36777	1.10357	0.465363	1.18525	2.28882	OK	OK
217	hsa-miR-197-000497	F3	-2.03353	0.0748924	0.371894	0.787775	0.579237	-5.49361	-4.70583	OK	OK
346	hsa-miR-338-3p-002252	H3	1.95092	0.0750657	0.371894	-1.39412	2.62829	3.76286	2.36874	OK	OK
473	hsa-miR-516-3p-001149	B4	1.92003	0.0755912	0.372066	-1.73131	3.32028	6.34193	4.61062	Undetermined	OK
619	hsa-miR-623-001555	C21	-1.97177	0.0767388	0.373515	1.28348	0.410804	2.55152	3.835	OK	OK
518	hsa-miR-541-002201	M2	-1.91512	0.0768712	0.373515	3.5846	0.0833544	4.12142	7.70601	Undetermined	Undetermined
124	hsa-miR-130a#-002131	G14	-1.93377	0.0781545	0.377332	1.18987	0.438341	3.81713	5.007	OK	OK
458	hsa-miR-506-001050	P17	-1.88917	0.0797897	0.382789	4.77063	0.0366351	3.34612	8.11675	Undetermined	Undetermined
719	hsa-miR-934-002177	I2	1.88776	0.0812945	0.384171	-6.65682	100.903	8.93891	2.28209	Undetermined	Undetermined
502	hsa-miR-520d-5p-002393	L14	1.88519	0.0813286	0.384171	-4.06237	16.7069	7.17885	3.11648	Undetermined	OK
698	hsa-miR-887-002374	O17	1.94845	0.0816958	0.384171	-1.35211	2.55285	2.39154	1.03943	OK	OK
680	hsa-miR-767-3p-001995	F3	1.96337	0.0821052	0.384171	-7.1662	143.628	9.33099	2.16479	Undetermined	Undetermined
541	hsa-miR-548M-002775	M19	-1.93161	0.0831207	0.384583	9.87602	0.0010642	-1.87625	7.99977	Undetermined	Undetermined
411	hsa-miR-431#-002312	J18	-1.86205	0.0838915	0.384583	3.816	0.071002	4.30766	8.12366	Undetermined	Undetermined
202	hsa-miR-190b-002263	I24	-1.90685	0.0839775	0.384583	0.516074	0.699272	3.39327	3.90935	OK	OK
443	hsa-miR-493-002364	J21	-1.90915	0.0842226	0.384583	1.42585	0.372201	4.81977	6.24561	OK	Undetermined
36	hsa-miR-1179-002776	M20	1.97575	0.084856	0.385155	-5.60218	48.5762	7.60604	2.00386	Undetermined	Undetermined
724	hsa-miR-939-002182	I7	1.84834	0.0870907	0.390719	-1.9185	3.78029	-4.08895	-6.00744	OK	OK
734	hsa-miR-99b-000436	C5	-1.85242	0.0878164	0.390719	0.758116	0.591268	-4.77159	-4.01348	OK	OK
711	hsa-miR-922-002152	H9	-1.83588	0.0880379	0.390719	1.68488	0.311029	4.54065	6.22553	OK	Undetermined
331	hsa-miR-323-3p-002227	G15	-1.91319	0.0881437	0.390719	1.05802	0.48029	1.47843	2.53646	OK	OK
535	hsa-miR-548G-002879	P4	-1.82443	0.089626	0.39498	5.70391	0.0191845	3.2575	8.96141	Undetermined	Undetermined
203	hsa-miR-191-002299	E19	-1.88937	0.0906726	0.397282	0.494107	0.710001	-8.49523	-8.00112	OK	OK
718	hsa-miR-933-002176	I1	-1.86998	0.0920159	0.400122	7.06429	0.00747202	3.9726	11.0369	Undetermined	Undetermined
485	hsa-miR-518d-001159	L5	-1.83055	0.0928934	0.400122	1.18419	0.440072	1.98227	3.16646	OK	OK
262	hsa-miR-22-000398	A24	-1.80781	0.0929043	0.400122	0.445002	0.734583	-4.20442	-3.75942	OK	OK
84	hsa-miR-1262-002852	O14	1.78312	0.0962542	0.410863	-0.68445	1.60709	3.16998	2.48553	OK	OK
98	hsa-miR-1276-002843	O8	-1.79279	0.0968797	0.410863	0.711558	0.61066	3.99378	4.70534	OK	OK
631	hsa-miR-631-001564	D4	-1.85978	0.097093	0.410863	4.62294	0.0405842	8.11843	12.7414	Undetermined	Undetermined
297	hsa-miR-299-3p-001015	G6	-1.78338	0.0975663	0.410863	2.42539	0.186159	-3.05143	-0.626038	OK	OK
103	hsa-miR-1285-002822	N21	-1.80302	0.0981586	0.411073	0.662466	0.631798	-1.56993	-0.907465	OK	OK
417	hsa-miR-449b-001608	I22	-1.77267	0.0994681	0.414268	1.09681	0.46755	4.93924	6.03605	OK	OK
271	hsa-miR-223-002295	G2	-1.78481	0.100311	0.415496	1.29483	0.407585	-8.88791	-7.59308	OK	OK
729	hsa-miR-95-000433	C1	-1.75807	0.102108	0.417605	0.932925	0.523795	-0.761458	0.171467	OK	OK
386	hsa-miR-376c-002122	P12	-1.83592	0.102378	0.417605	0.955259	0.515749	-3.05465	-2.09939	OK	OK
593	hsa-miR-593-001547	C17	1.79292	0.102473	0.417605	-5.89948	59.6927	11.9799	6.08039	Undetermined	Undetermined
601	hsa-miR-601-001558	C24	-1.73965	0.103942	0.421327	1.05061	0.482764	3.19168	4.2423	OK	OK
748	mmu-miR-495-001663	J23	-1.81131	0.106142	0.427899	1.07493	0.474693	0.595982	1.67091	OK	OK
383	hsa-miR-376a-000565	I3	-1.79137	0.106693	0.427899	0.89643	0.537215	-1.0368	-0.140368	OK	OK
399	hsa-miR-410-001274	I12	-1.79414	0.108374	0.428434	0.781386	0.581808	0.506733	1.28812	OK	OK
686	hsa-miR-871-002354	O6	1.71466	0.110174	0.428434	-9.41985	684.95	8.40549	-1.01436	Undetermined	Undetermined
196	hsa-miR-188-3p-002106	E17	-1.81185	0.110569	0.428434	4.11013	0.0579064	-5.9838	-1.87367	OK	Undetermined
418	hsa-miR-450a-002303	I23	-1.77669	0.111113	0.428434	2.08904	0.235036	3.85924	5.94829	OK	Undetermined
723	hsa-miR-938-002181	I6	-1.70268	0.111222	0.428434	2.01009	0.248257	7.82254	9.83263	Undetermined	Undetermined
603	hsa-miR-604-001567	D6	1.6996	0.111422	0.428434	-0.669365	1.59037	4.58954	3.92017	OK	OK
537	hsa-miR-548I-002909	A2	1.70402	0.111572	0.428434	-2.77676	6.85314	9.47828	6.70152	Undetermined	Undetermined
691	hsa-miR-875-5p-002203	I16	-1.69859	0.111894	0.428434	0.848112	0.555511	3.68671	4.53482	OK	OK
354	hsa-miR-340#-002259	I23	-1.69346	0.112529	0.428434	0.424068	0.74532	-0.507817	-0.0837486	OK	OK
136	hsa-miR-136#-002100	F15	-1.75327	0.112927	0.428434	1.05355	0.48178	-0.614682	0.438871	OK	OK
11	hsa-let-7e#-002407	K23	-1.7024	0.113402	0.428434	0.761864	0.589734	2.11859	2.88045	OK	OK
733	hsa-miR-99a#-002141	G23	1.75216	0.113608	0.428434	-1.09496	2.13606	-0.401205	-1.49616	OK	OK
76	hsa-miR-125a-3p-002199	C16	-1.72674	0.115677	0.430003	0.662699	0.631696	3.2455	3.9082	OK	OK
365	hsa-miR-361-3p-002116	G2	1.67933	0.115724	0.430003	-0.466591	1.38184	-0.442447	-0.909038	OK	OK
508	hsa-miR-522-002413	L17	-1.74371	0.115726	0.430003	4.34115	0.0493382	2.40135	6.7425	Undetermined	Undetermined
24	hsa-miR-105-002167	C9	1.6754	0.116392	0.430366	-3.34878	10.1879	3.40587	0.0570877	Undetermined	Undetermined
707	hsa-miR-9-000583	A8	1.74448	0.117082	0.430814	-1.25523	2.38705	4.39457	3.13934	OK	OK
602	hsa-miR-603-001566	D5	-1.67323	0.117889	0.431689	5.63392	0.0201382	5.47098	11.1049	Undetermined	Undetermined
456	hsa-miR-505-002089	K10	-1.67691	0.118725	0.43266	0.707462	0.612397	1.45372	2.16118	OK	OK
685	hsa-miR-802-002004	F8	1.71418	0.11959	0.433727	-5.55564	47.0341	11.6298	6.07412	Undetermined	Undetermined
342	hsa-miR-335-000546	H1	1.64934	0.121352	0.438021	-1.57732	2.98414	0.730773	-0.846542	OK	OK
712	hsa-miR-924-002154	H10	-1.73648	0.122983	0.438733	8.89523	0.00210023	3.50207	12.3973	Undetermined	Undetermined
744	mmu-miR-374-5p-001319	I1	-1.67655	0.123262	0.438733	0.413742	0.750674	-4.28723	-3.87348	OK	OK
567	hsa-miR-571-001613	E12	-1.64133	0.123285	0.438733	0.914759	0.530432	-1.49103	-0.576267	OK	OK
708	hsa-miR-9#-002231	I19	1.72067	0.12533	0.440116	-1.11783	2.1702	3.99662	2.87879	OK	OK
594	hsa-miR-593-002411	L1	-1.6636	0.12574	0.440116	3.77247	0.0731769	-3.76853	0.00393912	OK	Undetermined
483	hsa-miR-518c-002401	L4	-1.66797	0.126246	0.440116	2.69121	0.154834	4.20576	6.89697	OK	Undetermined
510	hsa-miR-524-001173	B8	1.6254	0.126434	0.440116	-1.56944	2.9679	8.09191	6.52247	Undetermined	Undetermined
449	hsa-miR-500-002428	K3	-1.63861	0.126577	0.440116	0.636071	0.643463	2.64145	3.27752	OK	OK
41	hsa-miR-1197-002810	N15	-1.71083	0.127927	0.442779	3.14486	0.113058	3.28665	6.43152	OK	Undetermined
575	hsa-miR-578-001619	E16	1.61319	0.129123	0.444888	-4.75782	27.055	9.02394	4.26611	Undetermined	Undetermined
511	hsa-miR-524-5p-001982	L19	1.60893	0.130855	0.448816	-9.13798	563.388	5.81325	-3.32473	Undetermined	Undetermined
185	hsa-miR-182-002334	E10	1.61227	0.135781	0.458762	-0.986331	1.98114	1.31304	0.326704	OK	OK
228	hsa-miR-200b-002251	F9	1.62889	0.137211	0.458762	-0.843045	1.79383	-5.95653	-6.79958	OK	OK
360	hsa-miR-34a#-002316	J21	-1.59124	0.137417	0.458762	0.374999	0.771106	-2.01039	-1.63539	OK	OK
618	hsa-miR-622-001553	C19	1.58157	0.137764	0.458762	-1.21168	2.31608	3.80066	2.58897	OK	OK
660	hsa-miR-660-001515	N23	1.60135	0.13777	0.458762	-0.507611	1.42169	-2.16662	-2.67423	OK	OK
127	hsa-miR-132-000457	D3	-1.61737	0.137858	0.458762	0.49056	0.711749	-3.218	-2.72744	OK	OK
730	hsa-miR-96#-002140	G22	1.60228	0.137992	0.458762	-6.38971	83.8485	9.28796	2.89825	Undetermined	Undetermined
409	hsa-miR-429-001024	I18	1.61977	0.139381	0.461356	-1.04708	2.06634	-0.535437	-1.58251	OK	OK
742	mmu-miR-153-001191	E6	1.58606	0.141642	0.462253	-5.73134	53.1259	1.19317	-4.53818	Undetermined	OK
279	hsa-miR-24-1#-002440	L15	-1.56373	0.141937	0.462253	1.06041	0.479495	3.50448	4.56489	OK	OK
699	hsa-miR-888-002212	O18	-1.55426	0.142578	0.462253	1.76757	0.293703	2.10343	3.871	OK	OK
751	mmu-miR-615-001960	N6	-1.55337	0.142663	0.462253	4.92549	0.0329063	1.18956	6.11505	OK	Undetermined
244	hsa-miR-21-000397	A23	-1.55531	0.142701	0.462253	0.341862	0.789022	-7.12423	-6.78237	OK	OK
221	hsa-miR-199b-000500	F7	-1.55625	0.144588	0.465301	1.00334	0.498844	-3.02726	-2.02392	OK	OK
509	hsa-miR-523-002386	L18	-1.54414	0.144869	0.465301	0.543509	0.6861	-4.64467	-4.10116	OK	OK
637	hsa-miR-638-001582	D16	-1.55206	0.146644	0.469013	0.729547	0.603093	0.143132	0.872679	OK	OK
151	hsa-miR-145#-002149	H6	-1.59091	0.150369	0.477002	0.580746	0.668618	0.309058	0.889803	OK	OK
420	hsa-miR-450b-5p-002207	J1	1.52684	0.150699	0.477002	-4.22333	18.6788	5.23583	1.0125	Undetermined	OK
526	hsa-miR-548a-001538	M7	-1.58478	0.15103	0.477002	4.66264	0.0394825	7.06128	11.7239	Undetermined	Undetermined
278	hsa-miR-24-000402	B3	-1.53563	0.152473	0.479562	0.463943	0.725002	-9.96718	-9.50324	OK	OK
635	hsa-miR-636-002088	N15	1.52096	0.153956	0.480421	-0.553329	1.46747	4.04383	3.4905	OK	OK
340	hsa-miR-331-000545	G23	-1.53689	0.154014	0.480421	0.469207	0.722361	-6.18296	-5.71376	OK	OK
414	hsa-miR-433-001028	I20	-1.55165	0.156959	0.487601	0.914679	0.530462	1.80011	2.71478	OK	OK
267	hsa-miR-221-000524	F24	1.49088	0.158204	0.487917	-0.846021	1.79754	-3.54951	-4.39553	OK	OK
617	hsa-miR-621-001598	E3	1.49438	0.158348	0.487917	-3.23953	9.44488	7.68145	4.44192	Undetermined	Undetermined
182	hsa-miR-181a-2#-002317	J22	-1.53269	0.159309	0.488891	0.705744	0.613126	-1.19425	-0.488509	OK	OK
700	hsa-miR-888#-002213	I17	1.532	0.160239	0.489762	-9.54626	747.671	11.0976	1.55129	Undetermined	Undetermined
642	hsa-miR-643-001594	D24	-1.47716	0.161889	0.49282	0.982452	0.506119	2.07615	3.0586	OK	OK
245	hsa-miR-21#-002438	L13	-1.47135	0.163658	0.49621	0.539572	0.687975	-2.87168	-2.33211	OK	OK
87	hsa-miR-1265-002790	N5	1.50122	0.164527	0.496858	-2.7818	6.87711	3.25945	0.477645	Undetermined	OK
43	hsa-miR-1201-002781	M24	1.51206	0.165223	0.49698	-0.584348	1.49936	-1.26033	-1.84468	OK	OK
35	hsa-miR-1178-002777	M21	-1.47259	0.170822	0.507494	2.68089	0.155945	0.570504	3.25139	OK	Undetermined
39	hsa-miR-1183-002841	O6	-1.44235	0.171228	0.507494	0.999904	0.500033	0.777759	1.77766	OK	OK
444	hsa-miR-494-002365	J22	-1.4467	0.171425	0.507494	0.671575	0.627821	1.23526	1.90683	OK	OK
407	hsa-miR-425-5p-001516	I17	-1.47389	0.171985	0.507494	0.415165	0.749934	-2.76356	-2.34839	OK	OK
254	hsa-miR-216b-002326	F20	1.43557	0.173314	0.507494	-4.42075	21.418	3.02959	-1.39116	Undetermined	Undetermined
335	hsa-miR-326-000542	G18	-1.45365	0.173372	0.507494	0.259414	0.835427	2.84109	3.1005	OK	OK
118	hsa-miR-1301-002827	N24	-1.44536	0.173405	0.507494	3.81355	0.0711226	2.54059	6.35414	Undetermined	Undetermined
632	hsa-miR-633-001574	D12	-1.46263	0.174649	0.508897	5.76551	0.0183827	4.71958	10.4851	Undetermined	Undetermined
208	hsa-miR-193a-5p-002281	E22	-1.43095	0.175227	0.508897	0.648739	0.637838	-1.61458	-0.965842	OK	OK
230	hsa-miR-200c-002300	F10	1.4693	0.177857	0.514563	-0.725098	1.65301	-8.69919	-9.42429	OK	OK
166	hsa-miR-151-5P-002642	L22	-1.46146	0.178836	0.515429	0.499359	0.707421	-2.95544	-2.45608	OK	OK
211	hsa-miR-194-000493	E24	-1.46168	0.182935	0.52485	2.82965	0.140667	-2.24071	0.588938	OK	Undetermined
647	hsa-miR-648-001601	E6	-1.43909	0.183828	0.52485	2.12357	0.229478	2.08073	4.2043	OK	Undetermined
272	hsa-miR-223#-002098	F14	-1.39363	0.185478	0.52485	1.09357	0.468602	0.00858531	1.10215	OK	OK
589	hsa-miR-590-3P-002677	M4	-1.39017	0.186253	0.52485	0.49622	0.708962	0.503365	0.999585	OK	OK
453	hsa-miR-502-3p-002083	K6	-1.40104	0.186918	0.52485	0.363662	0.777189	5.68598	6.04964	OK	OK
645	hsa-miR-646-001599	E4	1.43979	0.186985	0.52485	-3.67168	12.7434	3.95766	0.285982	OK	Undetermined
740	mmu-miR-137-001129	D10	-1.38664	0.187867	0.52485	2.52273	0.174014	1.45758	3.9803	OK	Undetermined
596	hsa-miR-596-001550	C18	-1.38397	0.18816	0.52485	0.650617	0.637008	-6.46801	-5.81739	OK	OK
213	hsa-miR-195-000494	F1	-1.43289	0.188337	0.52485	0.871321	0.546646	-4.81192	-3.9406	OK	OK
687	hsa-miR-872-002264	O7	-1.38765	0.189661	0.5254	0.910735	0.531914	-11.6777	-10.767	OK	OK
582	hsa-miR-584-001624	E20	-1.38342	0.18993	0.5254	0.999957	0.500015	0.873761	1.87372	OK	OK
345	hsa-miR-337-5p-002156	H2	-1.44186	0.191768	0.5254	3.10685	0.116077	-11.1379	-8.03107	OK	OK
466	hsa-miR-512-3p-001823	K16	-1.39102	0.191986	0.5254	2.03782	0.243532	0.618674	2.65649	OK	OK
17	hsa-let-7i#-002172	H22	-1.37237	0.192	0.5254	0.577371	0.670184	2.03896	2.61633	OK	OK
665	hsa-miR-665-002681	M6	1.41918	0.193662	0.528042	-2.71739	6.57683	5.19421	2.47682	Undetermined	OK
709	hsa-miR-920-002150	H7	-1.37561	0.195937	0.530751	1.57382	0.335918	5.36292	6.93674	OK	Undetermined
367	hsa-miR-362-3p-002117	H13	-1.40263	0.196056	0.530751	0.670109	0.628459	4.14289	4.813	OK	OK
505	hsa-miR-520g-001121	L15	-1.35061	0.198777	0.530879	2.17534	0.22139	3.38511	5.56044	OK	Undetermined
177	hsa-miR-16-1#-002420	L5	-1.36119	0.19917	0.530879	0.512453	0.701029	1.42858	1.94104	OK	OK
450	hsa-miR-501-001047	K5	1.34702	0.200282	0.530879	-0.190594	1.14123	0.93886	0.748266	OK	OK
270	hsa-miR-222#-002097	F13	-1.34702	0.200282	0.530879	0.190594	0.876245	-0.93886	-0.748266	OK	OK
77	hsa-miR-125a-5p-002198	C17	-1.34421	0.200458	0.530879	0.462024	0.725967	-5.65043	-5.18841	OK	OK
302	hsa-miR-29b-1#-002165	H17	-1.34691	0.200467	0.530879	0.678309	0.624897	1.73813	2.41644	OK	OK
298	hsa-miR-299-5p-000600	G7	-1.34224	0.201006	0.530879	0.751022	0.594183	-9.3533	-8.60228	OK	OK
441	hsa-miR-491-3p-002360	J19	1.34268	0.203011	0.534314	-5.98972	63.5455	5.08437	-0.90535	Undetermined	Undetermined
521	hsa-miR-542-5p-002240	M4	-1.35006	0.206983	0.542884	0.546536	0.684662	4.05639	4.60293	OK	OK
256	hsa-miR-218-000521	F22	-1.32028	0.208653	0.54355	0.630832	0.645804	-3.72785	-3.09702	OK	OK
396	hsa-miR-384-000574	P13	-1.33398	0.20972	0.54355	0.44989	0.732099	-9.9064	-9.45651	OK	OK
44	hsa-miR-1203-002877	P2	-1.38018	0.209915	0.54355	6.02063	0.0154031	7.48621	13.5068	Undetermined	Undetermined
615	hsa-miR-618-001593	N9	-1.31623	0.210595	0.54355	1.05955	0.479782	-1.28663	-0.227078	OK	OK
52	hsa-miR-1225-3P-002766	M15	-1.31201	0.210823	0.54355	0.48145	0.716258	-3.86514	-3.38369	OK	OK
608	hsa-miR-609-001573	D11	-1.35572	0.211666	0.543691	4.11423	0.0577423	-7.7539	-3.63967	OK	Undetermined
433	hsa-miR-486-001278	J13	-1.30989	0.212403	0.543691	0.894753	0.537839	0.856682	1.75144	OK	OK
264	hsa-miR-220-000523	P6	-1.35139	0.213029	0.543691	3.77951	0.0728207	8.7048	12.4843	Undetermined	Undetermined
102	hsa-miR-1284-002903	P20	-1.34101	0.214217	0.544889	6.73689	0.00937547	5.19305	11.9299	Undetermined	Undetermined
344	hsa-miR-337-3p-002157	H11	-1.29883	0.215431	0.546051	1.18163	0.440852	2.61683	3.79846	OK	OK
676	hsa-miR-744#-002325	J23	-1.29651	0.216526	0.546051	0.550469	0.682798	1.26672	1.81719	OK	OK
475	hsa-miR-516b-001150	K22	1.32819	0.216836	0.546051	-2.27777	4.84928	-4.479	-6.75677	OK	OK
402	hsa-miR-412-001023	P14	1.32745	0.21909	0.54889	-2.71649	6.5727	5.87581	3.15932	OK	Undetermined
472	hsa-miR-515-5p-001112	K20	1.31941	0.219411	0.54889	-3.85111	14.4311	1.0996	-2.75151	Undetermined	OK
160	hsa-miR-148b-000471	E2	-1.30072	0.225101	0.560692	1.13886	0.454118	-0.413057	0.725804	OK	OK
398	hsa-miR-409-5p-002331	I11	-1.29167	0.225608	0.560692	1.1757	0.442668	6.97899	8.15469	Undetermined	Undetermined
616	hsa-miR-620-002672	M1	-1.26064	0.228068	0.563453	4.89539	0.0336002	4.64537	9.54075	Undetermined	Undetermined
499	hsa-miR-520b-001116	P22	1.26067	0.228402	0.563453	-1.94263	3.84405	-4.95775	-6.90038	OK	OK
173	hsa-miR-15a#-002419	L4	-1.2848	0.228949	0.563453	0.537221	0.689097	1.2411	1.77832	OK	OK
349	hsa-miR-339-5p-002257	H5	-1.25757	0.232123	0.569163	0.57829	0.669757	-0.85963	-0.28134	OK	OK
133	hsa-miR-135b-002261	D8	1.26463	0.232914	0.569163	-0.898196	1.86373	-5.29961	-6.1978	OK	OK
648	hsa-miR-649-001602	E7	1.24578	0.233522	0.569163	-0.658152	1.57806	6.64629	5.98814	OK	OK
543	hsa-miR-548P-002798	N9	-1.23808	0.23605	0.573481	1.42728	0.371832	1.878	3.30528	OK	OK
565	hsa-miR-569-001536	C8	1.26283	0.237335	0.573891	-7.20946	148.001	10.0789	2.86942	Undetermined	Undetermined
89	hsa-miR-1269-002789	N4	1.23417	0.237733	0.573891	-1.2489	2.3766	1.05442	-0.194477	OK	OK
168	hsa-miR-154-000477	E7	1.23275	0.243475	0.585885	-2.60539	6.08558	2.54419	-0.0612015	Undetermined	OK
531	hsa-miR-548c-5p-002429	M12	1.2169	0.24439	0.586226	-1.08756	2.12515	6.63651	5.54895	Undetermined	Undetermined
714	hsa-miR-92a-1#-002137	G19	-1.21728	0.246207	0.588721	0.521998	0.696407	2.91078	3.43278	OK	OK
334	hsa-miR-325-000540	P10	1.20637	0.247854	0.589375	-8.12216	278.622	-1.60522	-9.72739	Undetermined	Undetermined
562	hsa-miR-564-001531	C5	1.2088	0.248035	0.589375	-2.18087	4.53426	4.72176	2.5409	Undetermined	OK
661	hsa-miR-661-001606	E9	-1.20121	0.252768	0.596718	0.466305	0.723816	-2.18584	-1.71954	OK	OK
674	hsa-miR-720-002895	P15	-1.1914	0.253479	0.596718	0.187327	0.878231	-13.0289	-12.8415	OK	OK
232	hsa-miR-202-002363	F11	1.19236	0.253487	0.596718	-3.8643	14.5637	-3.85625	-7.72055	OK	OK
657	hsa-miR-657-001512	B16	-1.18695	0.255869	0.597571	0.61731	0.651885	-1.93675	-1.31944	OK	OK
519	hsa-miR-541#-002200	I15	1.18523	0.256064	0.597571	-7.31805	159.571	4.94325	-2.3748	Undetermined	Undetermined
419	hsa-miR-450b-3p-002208	I24	1.20762	0.257235	0.597571	-0.94529	1.92558	0.450311	-0.494979	OK	OK
620	hsa-miR-624-001557	C23	-1.18145	0.257379	0.597571	1.11092	0.463	5.23083	6.34175	Undetermined	Undetermined
315	hsa-miR-30a-3p-000416	A3	-1.18575	0.259872	0.597571	0.349047	0.785103	-4.32255	-3.97351	OK	OK
74	hsa-miR-1257-002910	A19	1.22129	0.259992	0.597571	-5.79022	55.339	12.6854	6.89518	Undetermined	Undetermined
725	hsa-miR-941-002183	I8	1.20978	0.260071	0.597571	-3.38201	10.4252	2.28811	-1.0939	OK	Undetermined
721	hsa-miR-936-002179	I4	-1.17299	0.260387	0.597571	1.58644	0.332991	7.94691	9.53335	Undetermined	Undetermined
546	hsa-miR-550-002410	K24	1.18104	0.261111	0.597571	-1.04496	2.06331	5.06934	4.02438	Undetermined	OK
343	hsa-miR-335#-002185	I9	1.1918	0.261733	0.597571	-0.860912	1.81619	0.849253	-0.0116597	OK	OK
210	hsa-miR-193b#-002366	K9	-1.17869	0.263102	0.598569	0.647539	0.638368	1.20253	1.85006	OK	OK
653	hsa-miR-654-001611	N21	-1.17521	0.26375	0.598569	1.16135	0.447093	2.16542	3.32678	OK	Undetermined
80	hsa-miR-125b-2#-002158	H12	1.17663	0.265552	0.60086	-1.11071	2.15952	-0.551414	-1.66213	OK	OK
588	hsa-miR-589-002409	N2	1.1554	0.268284	0.603981	-2.71965	6.58711	0.430041	-2.28961	OK	Undetermined
492	hsa-miR-519b-3p-002384	K17	-1.18969	0.268525	0.603981	1.28401	0.410652	5.23256	6.51657	OK	Undetermined
554	hsa-miR-556-3p-002345	M16	1.15122	0.269343	0.60403	-5.32154	39.9893	-2.06664	-7.38818	Undetermined	Undetermined
199	hsa-miR-18b-002217	A18	-1.15056	0.270515	0.604869	1.01586	0.494533	2.63755	3.65341	OK	OK
484	hsa-miR-518c#-001158	B5	1.16082	0.273768	0.610342	-6.55929	94.3068	9.94115	3.38186	Undetermined	Undetermined
442	hsa-miR-492-001039	P16	1.18096	0.275563	0.611058	-3.33103	10.0633	-5.72702	-9.05805	Undetermined	OK
463	hsa-miR-509-5p-002235	K14	-1.13443	0.275702	0.611058	1.53027	0.346212	-0.349839	1.18043	OK	OK
539	hsa-miR-548K-002819	N19	1.13107	0.277629	0.613535	-1.92563	3.79902	7.79284	5.86721	Undetermined	Undetermined
487	hsa-miR-518e-002395	L7	-1.15267	0.278878	0.614504	1.87852	0.271962	3.27831	5.15684	OK	Undetermined
156	hsa-miR-147-000469	O24	1.13768	0.280056	0.615311	-2.23986	4.72353	-9.90554	-12.1454	OK	Undetermined
515	hsa-miR-532-001518	L24	-1.16229	0.281985	0.617758	0.364377	0.776804	-1.63166	-1.26728	OK	OK
300	hsa-miR-29a#-002447	L21	-1.11828	0.283322	0.618268	0.331701	0.794599	-0.491547	-0.159846	OK	OK
507	hsa-miR-521-001122	L16	1.12805	0.283849	0.618268	-4.61646	24.5298	-2.45677	-7.07324	Undetermined	OK
310	hsa-miR-302b#-002119	G4	-1.13736	0.285449	0.619973	4.64135	0.0400694	5.80131	10.4427	Undetermined	Undetermined
339	hsa-miR-330-5p-002230	G22	1.11583	0.289248	0.625267	-2.29163	4.89609	1.08287	-1.20876	Undetermined	OK
88	hsa-miR-1267-002885	P9	-1.10533	0.291776	0.625267	0.446028	0.734061	1.57781	2.02384	OK	OK
188	hsa-miR-1826-002873	O24	-1.1222	0.292319	0.625267	6.98633	0.00788689	4.4558	11.4421	Undetermined	Undetermined
189	hsa-miR-183-002269	E12	1.09489	0.292322	0.625267	-0.696455	1.62052	3.04687	2.35042	OK	OK
183	hsa-miR-181c-000482	E9	-1.09885	0.293377	0.625267	0.396552	0.759672	0.8433	1.23985	OK	OK
654	hsa-miR-654-3p-002239	N20	1.1014	0.293698	0.625267	-2.67138	6.37037	-0.616259	-3.28764	Undetermined	OK
277	hsa-miR-23b#-002126	G8	1.10174	0.294516	0.625267	-0.321094	1.24928	-10.9996	-11.3207	OK	OK
557	hsa-miR-558-001526	C1	1.12391	0.295161	0.625267	-5.14846	35.4684	12.1582	7.0097	Undetermined	Undetermined
662	hsa-miR-662-001607	E10	1.11471	0.295311	0.625267	-1.94947	3.86232	1.61757	-0.331896	Undetermined	OK
326	hsa-miR-31#-002113	F23	1.09623	0.298943	0.626086	-0.615502	1.53209	-5.82007	-6.43557	OK	OK
5	hsa-let-7b-002619	H8	-1.09598	0.298969	0.626086	0.576809	0.670445	-9.05219	-8.47538	OK	OK
106	hsa-miR-1289-002871	O22	1.09839	0.30026	0.626086	-5.87921	58.8596	11.3618	5.48257	Undetermined	Undetermined
143	hsa-miR-141#-002145	H3	1.08669	0.301047	0.626086	-0.708887	1.63454	4.10822	3.39933	OK	OK
69	hsa-miR-1253-002894	P14	1.10403	0.301583	0.626086	-1.71861	3.29119	3.8711	2.15249	Undetermined	OK
612	hsa-miR-616-001589	D22	-1.07207	0.301992	0.626086	0.418682	0.748108	2.38338	2.80206	OK	OK
222	hsa-miR-19a-000395	A19	-1.09871	0.302209	0.626086	0.453443	0.730298	-2.92251	-2.46907	OK	OK
357	hsa-miR-345-002186	H11	-1.10695	0.302305	0.626086	1.06104	0.479287	-0.271174	0.789864	OK	OK
62	hsa-miR-1245-002823	N22	-1.06825	0.303526	0.626901	2.49039	0.177958	5.94918	8.43957	Undetermined	Undetermined
382	hsa-miR-375-000564	I2	-1.07157	0.305097	0.628433	0.51639	0.699119	-2.68541	-2.16902	OK	OK
614	hsa-miR-617-001591	D23	1.06166	0.307042	0.630726	-3.01867	8.10419	5.33119	2.31252	Undetermined	Undetermined
644	hsa-miR-645-001597	E2	-1.06577	0.309922	0.631623	1.15624	0.448682	6.08305	7.23928	Undetermined	Undetermined
609	hsa-miR-613-001586	D20	1.07367	0.310541	0.631623	-3.62632	12.349	10.3626	6.73624	Undetermined	Undetermined
694	hsa-miR-885-3p-002372	O13	1.05442	0.310771	0.631623	-3.69103	12.9155	0.177994	-3.51303	Undetermined	Undetermined
114	hsa-miR-1294-002785	N3	1.05923	0.311301	0.631623	-1.99133	3.97603	6.69444	4.70311	Undetermined	Undetermined
379	hsa-miR-374-000563	H24	-1.09006	0.311645	0.631623	2.3866	0.191232	-4.4067	-2.0201	OK	Undetermined
100	hsa-miR-1282-002803	N12	-1.04999	0.313749	0.63419	0.728718	0.60344	3.99232	4.72103	OK	OK
506	hsa-miR-520h-001170	B7	-1.0365	0.317562	0.640192	2.39516	0.190102	6.0284	8.42356	Undetermined	Undetermined
226	hsa-miR-200a-000502	F8	1.03493	0.319053	0.641491	-0.570832	1.48538	-3.89469	-4.46552	OK	OK
684	hsa-miR-770-5p-002002	F6	-1.02127	0.324756	0.649224	0.35901	0.779699	0.82879	1.1878	OK	OK
455	hsa-miR-504-002084	K9	1.01639	0.326721	0.649224	-1.39703	2.63359	1.49812	0.101088	OK	OK
480	hsa-miR-518a-3p-002397	L1	1.02343	0.327171	0.649224	-4.28366	19.4765	2.60709	-1.67657	Undetermined	Undetermined
47	hsa-miR-1206-002878	P3	-1.05145	0.327917	0.649224	4.40302	0.047267	9.10382	13.5068	Undetermined	Undetermined
6	hsa-let-7b#-002404	K21	-1.01385	0.327967	0.649224	0.836633	0.559949	-2.1384	-1.30177	OK	OK
524	hsa-miR-545-002267	M6	-1.02848	0.328731	0.649224	0.483696	0.715143	3.40908	3.89277	OK	OK
622	hsa-miR-625-002431	N11	-1.01832	0.328894	0.649224	0.642963	0.640397	6.71739	7.36035	Undetermined	Undetermined
171	hsa-miR-155#-002287	J6	1.02717	0.330707	0.651106	-4.35632	20.4824	8.42347	4.06716	Undetermined	Undetermined
158	hsa-miR-148a-000470	E1	1.023	0.332899	0.653723	-0.760149	1.69367	-1.50543	-2.26558	OK	OK
516	hsa-miR-532-3p-002355	L23	-1.02295	0.335566	0.655789	0.412507	0.751317	-1.0932	-0.680698	OK	OK
20	hsa-miR-100#-002142	G24	-0.995409	0.336631	0.655789	0.386874	0.764785	3.32143	3.7083	OK	OK
147	hsa-miR-143#-002146	H4	-1.00528	0.337183	0.655789	0.773411	0.585033	-1.49748	-0.724072	OK	OK
757	RNU48-001006	E11;E11	-0.974999	0.338091	0.655789	0.351852	0.783578	-9.31487	-8.96302	OK	OK
229	hsa-miR-200b#-002274	J4	0.999914	0.339086	0.655789	-1.90934	3.75638	3.6018	1.69246	Undetermined	OK
625	hsa-miR-627-001560	N12	0.989672	0.339142	0.655789	-4.57435	23.8241	-0.861396	-5.43575	Undetermined	Undetermined
305	hsa-miR-301-000528	G8	-0.994158	0.342239	0.660095	0.43309	0.740674	-2.13381	-1.70072	OK	OK
78	hsa-miR-125b-000449	C18	0.99139	0.344547	0.661902	-0.668337	1.58924	-6.03695	-6.70529	OK	OK
649	hsa-miR-650-001603	E8	-0.978525	0.344922	0.661902	0.891006	0.539238	-3.228	-2.33699	OK	OK
599	hsa-miR-599-001554	C20	0.973174	0.34834	0.666772	-4.98288	31.6225	9.29947	4.31659	Undetermined	Undetermined
282	hsa-miR-25#-002442	L17	-0.975771	0.350703	0.668092	0.677381	0.625299	2.33723	3.01461	OK	OK
42	hsa-miR-1200-002829	O1	-0.975631	0.350793	0.668092	1.16677	0.445416	11.4249	12.5916	Undetermined	Undetermined
38	hsa-miR-1182-002830	O2	-0.958926	0.354028	0.671533	0.19692	0.872411	13.3099	13.5068	Undetermined	Undetermined
577	hsa-miR-580-001621	E17	-0.960315	0.354371	0.671533	1.83859	0.279596	8.56332	10.4019	Undetermined	Undetermined
324	hsa-miR-30e-3p-000422	A6	-0.958016	0.356465	0.673816	0.285798	0.820288	-3.88683	-3.60104	OK	OK
68	hsa-miR-1252-002860	O17	0.951885	0.357948	0.674938	-4.41389	21.3164	5.74623	1.33234	Undetermined	Undetermined
363	hsa-miR-34c-000428	B22	-0.959296	0.360391	0.677857	0.516026	0.699295	2.52882	3.04485	OK	OK
53	hsa-miR-1226#-002758	M12	-0.940614	0.362852	0.679532	0.511276	0.701602	1.70614	2.21741	OK	OK
274	hsa-miR-23a-000399	B1	-0.95204	0.363075	0.679532	0.545878	0.684975	-3.30125	-2.75537	OK	OK
563	hsa-miR-566-001533	C6	-0.939011	0.365756	0.682865	0.464973	0.724485	-2.88348	-2.41851	OK	OK
128	hsa-miR-132#-002132	G15	-0.933805	0.367583	0.68459	0.943245	0.520062	4.44316	5.38641	OK	OK
7	hsa-let-7c-000379	A2	0.937561	0.368629	0.684722	-0.720253	1.64747	-3.64803	-4.36828	OK	OK
555	hsa-miR-556-5p-002344	M17	0.927415	0.369461	0.684722	-6.6489	100.35	6.14724	-0.501652	Undetermined	Undetermined
681	hsa-miR-767-5p-001993	F2	0.921104	0.372775	0.689179	-2.61553	6.12846	5.58423	2.96871	Undetermined	Undetermined
727	hsa-miR-943-002188	I11	0.929699	0.376226	0.692598	-1.44629	2.72507	4.43654	2.99025	Undetermined	OK
356	hsa-miR-342-5p-002147	H10	0.92415	0.376452	0.692598	-0.385	1.30586	-8.24282	-8.62782	OK	OK
377	hsa-miR-372-000560	H22	-0.910642	0.37807	0.693441	1.26958	0.414782	6.97218	8.24176	Undetermined	Undetermined
86	hsa-miR-1264-002799	N10	0.913129	0.379509	0.693441	-1.72395	3.3034	12.3154	10.5914	Undetermined	Undetermined
671	hsa-miR-7-2#-002314	J19	0.907273	0.379655	0.693441	-0.545011	1.45903	2.77424	2.22923	OK	OK
238	hsa-miR-208-000511	P1	-0.900247	0.383371	0.696401	3.33862	0.0988495	3.39562	6.73425	Undetermined	Undetermined
669	hsa-miR-674-002021	O2	0.8988	0.383972	0.696401	-3.08999	8.51492	-1.50092	-4.59091	Undetermined	Undetermined
108	hsa-miR-129-000590	C24	-0.900738	0.384031	0.696401	0.533388	0.69093	-5.95973	-5.42634	OK	OK
49	hsa-miR-122-002245	C14	0.909272	0.38799	0.699446	-1.30352	2.46831	0.610617	-0.692907	OK	OK
553	hsa-miR-555-001523	B23	-0.889077	0.389697	0.699446	1.2529	0.419603	1.65893	2.91183	OK	OK
445	hsa-miR-497-001043	A23	-0.908896	0.389735	0.699446	0.728397	0.603574	-2.28961	-1.56121	OK	OK
258	hsa-miR-218-2#-002294	J9	-0.902526	0.39115	0.699446	0.924082	0.527016	6.02111	6.94519	Undetermined	Undetermined
104	hsa-miR-1286-002773	M18	0.884148	0.391958	0.699446	-2.2114	4.63124	8.47789	6.26649	Undetermined	Undetermined
289	hsa-miR-27a#-002445	L20	-0.884602	0.392635	0.699446	0.503592	0.705348	-0.252301	0.251291	OK	OK
107	hsa-miR-128a-002216	C22	-0.882285	0.392975	0.699446	0.391817	0.762169	1.59747	1.98929	OK	OK
574	hsa-miR-577-002675	M2	0.882887	0.394115	0.699446	-0.838985	1.78879	5.07045	4.23146	OK	OK
184	hsa-miR-181c#-002333	K2	0.881791	0.394211	0.699446	-0.402387	1.32169	-0.596989	-0.999376	OK	OK
585	hsa-miR-587-001540	C10	0.886144	0.395512	0.699446	-2.92692	7.60484	5.7603	2.83338	Undetermined	Undetermined
55	hsa-miR-1228#-002763	M14	-0.885219	0.395861	0.699446	2.01048	0.24819	-0.810605	1.19988	OK	Undetermined
735	hsa-miR-99b#-002196	I13	-0.881676	0.397473	0.699513	0.32641	0.797519	0.998689	1.3251	OK	OK
643	hsa-miR-644-001596	E1	-0.87243	0.397744	0.699513	0.729074	0.603291	1.7391	2.46817	OK	OK
749	mmu-miR-496-001953	J24	0.872108	0.400416	0.702581	-0.989987	1.98617	1.72973	0.739742	OK	OK
159	hsa-miR-148a#-002134	G16	-0.873738	0.401465	0.702795	0.125869	0.916452	-11.0379	-10.9121	OK	OK
540	hsa-miR-548L-002904	P21	0.868081	0.404393	0.705416	-1.57195	2.97306	1.82965	0.257702	Undetermined	OK
148	hsa-miR-144-002676	M3	-0.871401	0.404823	0.705416	0.522382	0.696221	0.336235	0.858618	OK	OK
395	hsa-miR-383-000573	I10	0.854696	0.407535	0.707855	-1.30092	2.46387	0.0720318	-1.22889	OK	OK
48	hsa-miR-1208-002880	P5	0.857174	0.408381	0.707855	-0.413098	1.33154	0.668106	0.255009	OK	OK
321	hsa-miR-30c-2#-002110	F21	0.872776	0.409024	0.707855	-1.82679	3.54746	-0.768708	-2.5955	OK	OK
132	hsa-miR-135a-000460	D7	0.850594	0.411675	0.710362	-0.601822	1.51763	1.41883	0.817012	OK	OK
595	hsa-miR-595-001987	E24	-0.858169	0.413109	0.710362	1.36033	0.389493	2.76548	4.12581	OK	Undetermined
726	hsa-miR-942-002187	I10	-0.844683	0.413942	0.710362	2.69294	0.154647	4.71806	7.41101	Undetermined	Undetermined
408	hsa-miR-425#-002302	J12	0.840194	0.415194	0.710362	-0.360827	1.28416	0.762604	0.401777	OK	OK
393	hsa-miR-381-000571	I8	0.842481	0.416789	0.710362	-1.04272	2.06011	-3.90027	-4.94299	OK	OK
273	hsa-miR-224-002099	G3	-0.847162	0.418153	0.710362	0.67391	0.626805	-0.933578	-0.259667	OK	OK
306	hsa-miR-301b-002392	G9	-0.832904	0.418888	0.710362	0.634179	0.644307	5.36889	6.00307	Undetermined	Undetermined
403	hsa-miR-422a-002297	I14	0.835243	0.419162	0.710362	-0.337161	1.26327	-7.69382	-8.03098	OK	OK
281	hsa-miR-25-000403	B4	-0.847305	0.419497	0.710362	0.313064	0.804931	-0.631457	-0.318393	OK	OK
461	hsa-miR-508-5p-002092	K13	-0.832029	0.419845	0.710362	2.0613	0.239601	2.45261	4.51391	Undetermined	Undetermined
109	hsa-miR-129#-002298	J10	0.827826	0.421801	0.712083	-1.68287	3.21067	8.997	7.31412	Undetermined	Undetermined
467	hsa-miR-512-5p-001145	K17	-0.823348	0.424212	0.713118	0.426082	0.74428	-10.1237	-9.69766	OK	OK
624	hsa-miR-626-001559	D1	0.828996	0.424345	0.713118	-3.16412	8.96387	3.53045	0.366332	Undetermined	Undetermined
452	hsa-miR-502-001109	K7	-0.82961	0.425237	0.713118	0.524101	0.695392	4.77652	5.30063	OK	OK
291	hsa-miR-27b#-002174	H24	0.827044	0.426374	0.713217	-0.300184	1.2313	-0.930813	-1.231	OK	OK
119	hsa-miR-1302-002901	P18	0.8194	0.428212	0.713217	-3.63783	12.4479	8.371	4.73317	Undetermined	Undetermined
125	hsa-miR-130b-000456	D2	-0.819608	0.429681	0.713217	0.275773	0.826008	-0.704387	-0.428614	OK	OK
364	hsa-miR-361-000554	H12	-0.814403	0.430317	0.713217	0.294868	0.815147	1.00185	1.29672	OK	OK
369	hsa-miR-363#-001283	B10	-0.812352	0.430502	0.713217	1.65673	0.317158	10.191	11.8478	Undetermined	Undetermined
320	hsa-miR-30c-1#-002108	F20	0.81774	0.431128	0.713217	-0.53129	1.44522	2.03488	1.50359	OK	OK
286	hsa-miR-26b-000407	B6	-0.817973	0.432457	0.713217	0.382242	0.767244	-3.46516	-3.08291	OK	OK
192	hsa-miR-185-002271	E14	0.818246	0.433966	0.713217	-0.325451	1.25306	-8.90472	-9.23017	OK	OK
117	hsa-miR-1300-002902	P19	0.806003	0.434994	0.713217	-0.488473	1.40296	5.08447	4.59599	OK	OK
597	hsa-miR-597-001551	N4	-0.815323	0.435418	0.713217	0.553799	0.681224	4.51962	5.07341	OK	OK
122	hsa-miR-1305-002867	M9	-0.809059	0.435645	0.713217	0.519448	0.697639	4.66364	5.18309	OK	OK
253	hsa-miR-216a-002220	F19	0.798953	0.440251	0.718123	-2.03812	4.10709	0.342719	-1.6954	OK	Undetermined
536	hsa-miR-548H-002816	N17	-0.798465	0.440537	0.718123	2.32763	0.199211	4.34741	6.67504	Undetermined	Undetermined
731	hsa-miR-98-000577	C3	0.795984	0.443613	0.721468	-0.664982	1.58555	-6.92684	-7.59182	OK	OK
2	dme-miR-7-000268	A1	-0.792902	0.444493	0.721468	0.416674	0.74915	2.13054	2.54721	OK	OK
732	hsa-miR-99a-000435	C4	0.789904	0.447415	0.724659	-0.558969	1.47322	-4.80469	-5.36366	OK	OK
561	hsa-miR-563-001530	C4	-0.776986	0.451453	0.729641	3.55967	0.0848072	6.29182	9.85149	Undetermined	Undetermined
15	hsa-let-7g-002282	A6	-0.770986	0.454999	0.733807	0.213404	0.8625	-4.9056	-4.69219	OK	OK
10	hsa-let-7e-002406	A4	-0.763719	0.458174	0.736123	0.320226	0.800944	-8.16906	-7.84883	OK	OK
325	hsa-miR-31-002279	B18	0.776864	0.458792	0.736123	-0.386636	1.30734	-7.43034	-7.81698	OK	OK
129	hsa-miR-1324-002815	N16	-0.762029	0.459348	0.736123	2.58908	0.166192	0.79902	3.3881	Undetermined	Undetermined
193	hsa-miR-185#-002104	F17	-0.761475	0.461392	0.737838	1.23254	0.425569	10.9876	12.2201	Undetermined	Undetermined
126	hsa-miR-130b#-002114	F24	-0.759067	0.463125	0.739049	0.510338	0.702058	-0.313487	0.196851	OK	OK
260	hsa-miR-219-1-3p-002095	P4	-0.763799	0.46489	0.739731	1.64029	0.320791	-1.61599	0.0243027	OK	Undetermined
276	hsa-miR-23b-000400	B2	-0.749843	0.465767	0.739731	0.504757	0.704779	-2.98425	-2.47949	OK	OK
376	hsa-miR-371-3p-002124	H21	0.748929	0.46648	0.739731	-2.71695	6.57483	2.00964	-0.707317	Undetermined	Undetermined
3	hsa-let-7a-000377	A1	-0.741066	0.471282	0.745786	0.315038	0.80383	-5.43299	-5.11795	OK	OK
61	hsa-miR-1244-002791	N6	0.737516	0.475121	0.749941	-0.330364	1.25733	1.78157	1.45121	OK	OK
9	hsa-let-7d-002283	A3	-0.732811	0.475886	0.749941	0.35292	0.782998	-5.11222	-4.7593	OK	OK
476	hsa-miR-517#-001113	B3	-0.730424	0.47732	0.75064	2.88951	0.13495	1.04534	3.93484	Undetermined	Undetermined
675	hsa-miR-744-002324	O4	-0.728028	0.480531	0.754125	0.203508	0.868436	-2.08294	-1.87943	OK	OK
359	hsa-miR-34a-000426	B21	-0.711774	0.488297	0.763822	0.165005	0.891926	-3.45091	-3.28591	OK	OK
348	hsa-miR-339-3p-002184	H4	-0.715003	0.488725	0.763822	0.1749	0.885829	-0.145197	0.0297039	OK	OK
200	hsa-miR-18b#-002310	J16	-0.703599	0.493222	0.769264	1.93666	0.26122	7.74341	9.68007	Undetermined	Undetermined
154	hsa-miR-146b-001097	D23	0.704791	0.496502	0.771223	-0.392133	1.31233	-6.69409	-7.08622	OK	OK
621	hsa-miR-624-002430	N10	0.698967	0.497568	0.771223	-3.19251	9.14199	9.47554	6.28303	Undetermined	Undetermined
446	hsa-miR-497#-002368	K10	-0.706673	0.499134	0.771223	1.11163	0.462769	3.18858	4.30021	OK	Undetermined
257	hsa-miR-218-1#-002094	F11	-0.702361	0.500527	0.771223	3.01141	0.124015	5.49097	8.50238	Undetermined	Undetermined
682	hsa-miR-769-3p-002003	F7	0.697399	0.502057	0.771223	-0.702131	1.62691	2.78129	2.07916	Undetermined	OK
482	hsa-miR-518b-001156	L3	-0.698676	0.502067	0.771223	0.337596	0.791359	-8.90756	-8.56996	OK	OK
27	hsa-miR-106a#-002170	H20	-0.688639	0.502409	0.771223	1.37653	0.385144	8.5562	9.93273	Undetermined	Undetermined
464	hsa-miR-510-002241	K15	-0.685668	0.504486	0.771223	2.08879	0.235078	5.38048	7.46927	Undetermined	Undetermined
178	hsa-miR-16-2#-002171	H21	-0.679916	0.507687	0.771223	0.520754	0.697007	-1.23988	-0.719129	OK	OK
490	hsa-miR-518f#-002387	K18	0.680942	0.508712	0.771223	-3.45825	10.991	9.60118	6.14294	Undetermined	Undetermined
634	hsa-miR-635-001578	D14	-0.681354	0.508786	0.771223	0.518735	0.697984	5.44923	5.96797	OK	Undetermined
560	hsa-miR-562-001529	C3	-0.67718	0.509696	0.771223	1.60277	0.329245	8.96836	10.5711	Undetermined	Undetermined
469	hsa-miR-513B-002757	M11	0.69021	0.511337	0.771223	-1.09785	2.14035	2.79762	1.69977	Undetermined	OK
123	hsa-miR-130a-000454	D1	0.673456	0.511649	0.771223	-0.316959	1.2457	-2.98952	-3.30648	OK	OK
387	hsa-miR-377-000566	I5	-0.677595	0.513045	0.771223	0.793336	0.577008	-2.45746	-1.66412	OK	OK
646	hsa-miR-647-001600	E5	-0.670741	0.513321	0.771223	3.52335	0.0869695	-0.429133	3.09421	Undetermined	Undetermined
479	hsa-miR-517c-001153	K24	-0.67127	0.513563	0.771223	0.568171	0.674472	2.97931	3.54748	OK	OK
378	hsa-miR-373-000561	H23	0.681671	0.513654	0.771223	-2.29032	4.89164	-2.3989	-4.68922	OK	Undetermined
545	hsa-miR-550-001544	C14	0.66998	0.51381	0.771223	-0.329084	1.25622	4.91781	4.58873	OK	OK
491	hsa-miR-519a-002415	L9	-0.678314	0.518805	0.776592	1.63998	0.320862	-9.69337	-8.05339	OK	Undetermined
304	hsa-miR-29c-000587	B15	0.670529	0.519878	0.776592	-0.217457	1.16268	-2.68277	-2.90022	OK	OK
576	hsa-miR-579-002398	M23	0.66199	0.52046	0.776592	-1.9269	3.80238	-0.337142	-2.26404	Undetermined	OK
451	hsa-miR-501-3p-002435	K4	-0.662634	0.523289	0.779279	1.75637	0.295993	-4.82335	-3.06699	OK	Undetermined
21	hsa-miR-101-002253	C7	0.656531	0.527704	0.784313	-0.239222	1.18036	2.24114	2.00192	OK	OK
422	hsa-miR-452#-002330	J24	0.643309	0.530472	0.78565	-0.552522	1.46665	4.11701	3.56449	OK	OK
438	hsa-miR-488-002357	J16	-0.650979	0.530676	0.78565	1.23916	0.42362	4.3418	5.58096	OK	Undetermined
317	hsa-miR-30b-000602	B16	-0.636719	0.536694	0.790735	0.240301	0.846569	-6.98696	-6.74666	OK	OK
558	hsa-miR-559-001527	C2	-0.636522	0.537361	0.790735	1.42288	0.372966	8.63018	10.0531	Undetermined	Undetermined
434	hsa-miR-486-3p-002093	J12	0.628173	0.540528	0.790735	-0.481501	1.3962	1.52656	1.04505	OK	OK
523	hsa-miR-544-002265	M5	0.635695	0.542007	0.790735	-1.10025	2.14392	-0.273128	-1.37338	OK	OK
534	hsa-miR-548E-002881	P6	-0.625979	0.542615	0.790735	1.45152	0.365637	7.54551	8.99702	Undetermined	Undetermined
169	hsa-miR-154#-000478	A9	-0.627329	0.542717	0.790735	0.359416	0.77948	3.18255	3.54196	OK	OK
63	hsa-miR-1247-002893	P13	-0.633613	0.543277	0.790735	0.624592	0.648603	-2.732	-2.1074	OK	OK
190	hsa-miR-183#-002270	J2	0.622977	0.544595	0.790735	-0.279513	1.21379	-0.734958	-1.01447	OK	OK
610	hsa-miR-614-001587	D21	-0.631355	0.544695	0.790735	1.72745	0.301986	2.53958	4.26703	Undetermined	Undetermined
481	hsa-miR-518a-5p-002396	L2	0.62072	0.544966	0.790735	-4.02849	16.3191	0.599304	-3.42919	Undetermined	Undetermined
527	hsa-miR-548a-5p-002412	M8	0.61958	0.545586	0.790735	-4.06531	16.741	1.40149	-2.66382	Undetermined	Undetermined
79	hsa-miR-125b-1#-002378	K13	0.617456	0.547102	0.791419	-0.189874	1.14066	1.62421	1.43434	OK	OK
651	hsa-miR-652-002352	N18	0.615139	0.548546	0.791996	-0.187287	1.13862	-0.122498	-0.309785	OK	OK
131	hsa-miR-133b-002247	D5	-0.615739	0.551033	0.792014	1.03338	0.488563	0.856994	1.89038	OK	OK
97	hsa-miR-1275-002840	O5	0.610247	0.551571	0.792014	-0.303328	1.23399	-3.11994	-3.42327	OK	OK
115	hsa-miR-1296-002908	P24	-0.620163	0.551693	0.792014	1.35171	0.391827	-2.01207	-0.660363	OK	Undetermined
495	hsa-miR-519e-002370	L11	0.610011	0.553019	0.792416	-3.25043	9.51649	3.56196	0.311529	Undetermined	Undetermined
269	hsa-miR-222-002276	G1	0.610002	0.556219	0.793487	-0.249508	1.1888	-7.19874	-7.44825	OK	OK
658	hsa-miR-658-001513	B17	-0.603277	0.556526	0.793487	1.20498	0.433775	5.10227	6.30726	Undetermined	Undetermined
261	hsa-miR-219-2-3p-002390	P5	0.603867	0.556906	0.793487	-2.83113	7.1163	2.96029	0.129163	Undetermined	Undetermined
113	hsa-miR-1293-002905	P22	-0.611317	0.55997	0.795648	1.62924	0.323258	2.29719	3.92643	Undetermined	OK
633	hsa-miR-634-001576	D13	-0.593554	0.562411	0.795648	0.739241	0.599055	3.40607	4.14531	Undetermined	OK
406	hsa-miR-424#-002309	J15	0.594421	0.56249	0.795648	-0.274699	1.20974	-0.638931	-0.91363	OK	OK
28	hsa-miR-106b-000442	C12	0.596412	0.562622	0.795648	-0.194955	1.14469	-3.37249	-3.56744	OK	OK
14	hsa-let-7f-2#-002418	L3	-0.588585	0.565908	0.798806	0.273294	0.827428	1.96185	2.23515	OK	OK
240	hsa-miR-20a-000580	A21	-0.589289	0.567471	0.799523	0.290502	0.817617	-5.43285	-5.14234	OK	OK
333	hsa-miR-324-5p-000539	G17	0.58595	0.568769	0.799864	-0.229147	1.17214	0.325475	0.0963277	OK	OK
12	hsa-let-7f-000382	A5	-0.5837	0.571807	0.80134	0.16758	0.890335	-6.39203	-6.22445	OK	OK
529	hsa-miR-548b-5p-002408	M10	-0.580019	0.572509	0.80134	0.363774	0.777129	5.35821	5.72198	OK	OK
121	hsa-miR-1304-002874	P1	0.577246	0.57299	0.80134	-2.69754	6.48695	7.73675	5.03921	Undetermined	Undetermined
497	hsa-miR-520a-001167	L12	-0.573189	0.578228	0.807177	0.255316	0.837804	-9.93295	-9.67764	OK	OK
137	hsa-miR-138-002284	D11	0.567147	0.581784	0.808222	-0.5042	1.41834	0.34662	-0.15758	OK	OK
322	hsa-miR-30d-000420	A5	0.563882	0.58187	0.808222	-0.181604	1.13414	-4.37008	-4.55169	OK	OK
242	hsa-miR-20b-001014	A22	0.564144	0.582176	0.808222	-0.20215	1.15041	-3.1857	-3.38785	OK	OK
246	hsa-miR-210-000512	F16	0.561401	0.584092	0.8094	-0.260854	1.19819	-4.67205	-4.93291	OK	OK
227	hsa-miR-200a#-001011	A20	0.548758	0.592918	0.820131	-0.279322	1.21362	1.15007	0.870749	OK	OK
435	hsa-miR-487a-001279	J14	-0.544513	0.595633	0.822385	0.836285	0.560084	1.2857	2.12198	OK	OK
303	hsa-miR-29b-2#-002166	H18	-0.535108	0.601722	0.827203	0.280344	0.823394	2.50478	2.78512	OK	OK
299	hsa-miR-29a-002112	B13	-0.537471	0.602021	0.827203	0.164701	0.892113	-7.53897	-7.37427	OK	OK
187	hsa-miR-1825-002907	P23	-0.533681	0.602396	0.827203	0.359128	0.779635	-4.87446	-4.51533	OK	OK
283	hsa-miR-26a-000405	B5	-0.523462	0.611282	0.837466	0.214997	0.861548	-6.53752	-6.32252	OK	OK
720	hsa-miR-935-002178	I3	0.521892	0.612079	0.837466	-0.304092	1.23464	3.18895	2.88485	OK	OK
754	rno-miR-29c#-001818	E22	0.517118	0.613675	0.838136	-0.253736	1.19229	1.99913	1.7454	OK	OK
581	hsa-miR-583-001623	E19	0.51506	0.61521	0.838721	-0.473062	1.38805	2.89734	2.42428	OK	OK
66	hsa-miR-1250-002887	P10	-0.511523	0.617612	0.840484	0.916054	0.529957	11.0498	11.9658	Undetermined	Undetermined
584	hsa-miR-586-001539	C9	-0.507518	0.621789	0.844653	0.646756	0.638715	5.28614	5.93289	OK	Undetermined
350	hsa-miR-33a-002135	G17	-0.501842	0.623591	0.845585	0.274365	0.826814	0.814663	1.08903	OK	OK
656	hsa-miR-656-001510	B14	0.500045	0.62493	0.845887	-1.79546	3.47127	-5.59343	-7.38889	OK	Undetermined
112	hsa-miR-1292-002824	N23	-0.496648	0.627145	0.847372	1.06184	0.47902	6.36572	7.42756	Undetermined	Undetermined
713	hsa-miR-92a-000431	B23	-0.494399	0.631121	0.850533	0.224736	0.855751	-3.76511	-3.54037	OK	OK
468	hsa-miR-513-5p-002090	K18	0.494139	0.631728	0.850533	-0.348361	1.27311	-3.66733	-4.01569	OK	OK
715	hsa-miR-92a-2#-002138	G20	-0.486787	0.633955	0.852018	2.95797	0.128695	5.86785	8.82582	Undetermined	Undetermined
710	hsa-miR-921-002151	H8	-0.482554	0.636877	0.85394	1.03502	0.488009	6.3999	7.43492	Undetermined	Undetermined
391	hsa-miR-380-3p-000569	I7	-0.486548	0.638154	0.85394	0.609522	0.655414	-3.08889	-2.47937	OK	OK
205	hsa-miR-192-000491	E20	0.480833	0.638957	0.85394	-0.310922	1.2405	4.63526	4.32433	OK	OK
522	hsa-miR-543-002376	K12	-0.481529	0.640564	0.85394	0.270826	0.828845	2.09843	2.36926	OK	OK
101	hsa-miR-1283-002890	P12	-0.48111	0.641018	0.85394	1.80471	0.286239	6.72769	8.53239	Undetermined	Undetermined
604	hsa-miR-605-001568	D7	-0.47404	0.643145	0.85527	0.205333	0.867338	0.773784	0.979117	OK	OK
224	hsa-miR-19b-000396	A20	-0.473144	0.64762	0.859713	0.215166	0.861447	-8.01463	-7.79946	OK	OK
747	mmu-miR-491-001630	J20	-0.467099	0.650805	0.86243	0.338058	0.791105	3.68481	4.02286	OK	OK
573	hsa-miR-576-5p-002350	M22	0.455366	0.655959	0.867743	-1.42355	2.68244	3.24736	1.82381	Undetermined	Undetermined
670	hsa-miR-675-002005	F9	-0.456025	0.657157	0.867814	0.780678	0.582093	3.18912	3.9698	Undetermined	OK
486	hsa-miR-518d-5p-002389	L6	0.451206	0.658836	0.868518	-0.868528	1.8258	3.12598	2.25745	Undetermined	OK
201	hsa-miR-190-000489	E18	-0.444602	0.663491	0.871328	0.306156	0.808794	7.11599	7.42215	Undetermined	Undetermined
503	hsa-miR-520e-001119	P23	0.444541	0.663975	0.871328	-0.954884	1.93842	2.08283	1.12795	OK	Undetermined
459	hsa-miR-507-001051	K11	0.444051	0.664416	0.871328	-1.50311	2.83453	3.86892	2.3658	Undetermined	Undetermined
415	hsa-miR-448-001029	P15	0.43899	0.667943	0.87444	-1.44411	2.72095	6.82312	5.37901	Undetermined	Undetermined
58	hsa-miR-1238-002927	B1	-0.443685	0.669652	0.875165	1.22239	0.428572	0.206429	1.42882	Undetermined	OK
528	hsa-miR-548b-001541	M9	0.432192	0.672254	0.877054	-0.163026	1.11963	-10.2601	-10.4231	OK	OK
18	hsa-miR-1-002222	A7	0.432733	0.674276	0.878181	-0.819105	1.76431	5.111	4.2919	Undetermined	OK
191	hsa-miR-184-000485	E13	-0.424334	0.678404	0.881635	0.300071	0.812212	1.30227	1.60234	OK	OK
341	hsa-miR-331-5p-002233	G24	-0.423918	0.679254	0.881635	1.01637	0.494359	-1.59782	-0.581453	OK	Undetermined
194	hsa-miR-186-002285	E15	-0.425137	0.681365	0.882863	0.135521	0.910341	-4.66545	-4.52993	OK	OK
580	hsa-miR-582-5p-001983	N1	0.414757	0.684907	0.884556	-0.618234	1.53499	-1.10144	-1.71968	OK	OK
95	hsa-miR-1274A-002883	P7	0.414418	0.685006	0.884556	-0.1716	1.12631	-9.24835	-9.41995	OK	OK
327	hsa-miR-32-002109	B19	-0.40952	0.689329	0.887615	0.17274	0.887156	2.49492	2.66766	OK	OK
313	hsa-miR-302d-000535	A16	0.407627	0.689716	0.887615	-0.730764	1.65952	9.9303	9.19954	Undetermined	Undetermined
572	hsa-miR-576-3p-002351	M21	0.406155	0.691357	0.888218	-0.208707	1.15565	4.6822	4.47349	OK	OK
29	hsa-miR-106b#-002380	K15	-0.405057	0.693646	0.888559	0.178497	0.883623	-1.10402	-0.925526	OK	OK
640	hsa-miR-641-001585	D19	-0.403473	0.696233	0.888559	0.514143	0.700209	5.24559	5.75973	Undetermined	Undetermined
46	hsa-miR-1205-002778	M22	-0.398646	0.696292	0.888559	2.07834	0.236787	2.52362	4.60196	Undetermined	Undetermined
130	hsa-miR-133a-002246	D4	-0.399743	0.696867	0.888559	0.607173	0.656482	-2.83847	-2.2313	OK	OK
373	hsa-miR-369-3p-000557	H18	0.393505	0.700847	0.888559	-0.263655	1.20052	0.444505	0.18085	OK	OK
650	hsa-miR-651-001604	N17	0.391681	0.701649	0.888559	-0.575181	1.48986	10.5123	9.93715	Undetermined	Undetermined
623	hsa-miR-625#-002432	L10	-0.390792	0.702008	0.888559	0.497353	0.708406	-16.6662	-16.1688	Undetermined	Undetermined
413	hsa-miR-432#-001027	A22	0.389799	0.702556	0.888559	-0.316495	1.2453	0.36517	0.0486741	OK	OK
318	hsa-miR-30b#-002129	G12	-0.388847	0.703974	0.888559	1.26143	0.417129	7.69272	8.95416	Undetermined	Undetermined
753	mmu-miR-96-000186	C2	-0.385132	0.707004	0.888559	0.325218	0.798178	4.04766	4.37288	OK	OK
223	hsa-miR-19a#-002424	L8	0.385204	0.707768	0.888559	-0.425012	1.34258	5.368	4.94299	Undetermined	OK
579	hsa-miR-582-3p-002399	M24	-0.382451	0.707994	0.888559	1.01333	0.495402	-0.532547	0.480782	OK	Undetermined
668	hsa-miR-672-002327	O1	0.378991	0.7107	0.888559	-1.51285	2.85373	-2.73205	-4.2449	Undetermined	OK
371	hsa-miR-367-000555	H17	0.377029	0.711876	0.888559	-0.884022	1.84551	-1.07726	-1.96128	OK	OK
110	hsa-miR-1290-002863	O19	0.376133	0.712601	0.888559	-0.375373	1.29717	5.84408	5.4687	Undetermined	OK
571	hsa-miR-575-001617	E15	0.37886	0.712606	0.888559	-0.906776	1.87485	0.371896	-0.53488	OK	OK
664	hsa-miR-664-002897	P17	0.379583	0.713068	0.888559	-0.0934949	1.06695	-4.81678	-4.91027	OK	OK
756	RNU44-001094	C11;C11	-0.36757	0.715784	0.888559	0.147845	0.902597	-7.63485	-7.48701	OK	OK
195	hsa-miR-186#-002105	F18	0.372931	0.717082	0.888559	-0.172535	1.12704	2.36577	2.19323	OK	OK
737	mmu-miR-124a-001182	C15	0.369813	0.71792	0.888559	-0.245498	1.1855	4.01977	3.77428	OK	OK
384	hsa-miR-376a#-002127	G9	0.37411	0.717966	0.888559	-0.785477	1.72366	7.4799	6.69442	Undetermined	Undetermined
605	hsa-miR-606-001569	D8	-0.369592	0.718161	0.888559	1.05342	0.481824	5.88702	6.94044	Undetermined	Undetermined
746	mmu-miR-451-001141	J2	-0.37014	0.718584	0.888559	0.165513	0.891611	-3.23148	-3.06597	OK	OK
204	hsa-miR-191#-002678	M5	-0.366118	0.720781	0.889824	0.141847	0.906358	3.13885	3.2807	OK	OK
551	hsa-miR-553-001521	B21	0.358929	0.725022	0.893604	-1.16748	2.24619	5.35947	4.19199	Undetermined	Undetermined
352	hsa-miR-33b-002085	B20	0.355257	0.72896	0.894444	-0.193973	1.14391	-10.0227	-10.2167	OK	OK
332	hsa-miR-324-3p-002161	G16	-0.355815	0.729375	0.894444	0.118661	0.921042	-1.34587	-1.22721	OK	OK
542	hsa-miR-548N-002888	P11	-0.351749	0.730626	0.894444	0.998574	0.500494	5.86617	6.86474	Undetermined	Undetermined
489	hsa-miR-518f-002388	L8	0.350696	0.731131	0.894444	-0.171631	1.12633	-12.3484	-12.5201	OK	OK
432	hsa-miR-485-5p-001036	J11	0.349926	0.731603	0.894444	-0.219481	1.16431	-0.521392	-0.740873	OK	OK
241	hsa-miR-20a#-002437	L12	0.348057	0.733795	0.894784	-0.165864	1.12184	0.622559	0.456695	OK	OK
679	hsa-miR-766-001986	E23	0.348044	0.734242	0.894784	-0.106161	1.07636	-3.32149	-3.42765	OK	OK
494	hsa-miR-519d-002403	L10	0.343016	0.737792	0.897667	-0.377168	1.29879	7.12913	6.75196	Undetermined	Undetermined
500	hsa-miR-520c-3p-002400	K20	0.334633	0.743117	0.89842	-0.114186	1.08236	5.20419	5.09001	OK	OK
312	hsa-miR-302c#-000534	A15	-0.333316	0.743919	0.89842	1.75759	0.295743	7.31437	9.07196	Undetermined	Undetermined
493	hsa-miR-519c-001163	P21	-0.336777	0.744232	0.89842	1.30692	0.404183	-2.54458	-1.23766	OK	Undetermined
287	hsa-miR-26b#-002444	L19	-0.333685	0.744245	0.89842	0.116699	0.922296	0.723286	0.839985	OK	OK
683	hsa-miR-769-5p-001998	F5	-0.334564	0.744337	0.89842	0.126041	0.916342	-1.18411	-1.05807	OK	OK
198	hsa-miR-18a#-002423	L7	-0.330361	0.747342	0.898993	0.16128	0.894231	2.75241	2.91369	OK	OK
70	hsa-miR-1254-002818	N18	0.328645	0.74797	0.898993	-0.104077	1.07481	1.96626	1.86218	OK	OK
514	hsa-miR-526b-002382	L22	-0.327486	0.74837	0.898993	1.80342	0.286495	-1.61981	0.18361	Undetermined	Undetermined
416	hsa-miR-449-001030	I21	0.32358	0.751074	0.900813	-0.225613	1.16927	6.12504	5.89942	OK	Undetermined
295	hsa-miR-296-3p-002101	G4	-0.321326	0.755013	0.904107	0.626572	0.647714	4.11031	4.73688	OK	Undetermined
309	hsa-miR-302b-000531	G12	-0.315718	0.758795	0.90629	0.444658	0.734759	-1.59608	-1.15142	OK	OK
717	hsa-miR-93#-002139	G21	0.31367	0.759852	0.90629	-0.0982129	1.07045	-0.757815	-0.856028	OK	OK
752	mmu-miR-93-001090	B24	0.311094	0.760423	0.90629	-0.124243	1.08994	-3.77297	-3.89721	OK	OK
568	hsa-miR-572-001614	E13	-0.304569	0.765188	0.908778	0.113287	0.92448	3.08987	3.20316	OK	OK
99	hsa-miR-1278-002851	O13	-0.304728	0.765461	0.908778	1.57813	0.334915	4.76102	6.33916	Undetermined	Undetermined
591	hsa-miR-591-001545	C15	-0.302773	0.766515	0.908778	0.127206	0.915603	3.84727	3.97448	OK	OK
351	hsa-miR-33a#-002136	G18	0.302045	0.768533	0.908778	-0.14629	1.10672	2.4032	2.25691	OK	OK
330	hsa-miR-320B-002844	O9	-0.299408	0.769457	0.908778	0.132741	0.912097	-0.150309	-0.0175679	OK	OK
544	hsa-miR-549-001511	B15	-0.298825	0.770213	0.908778	0.194919	0.873622	5.04738	5.2423	OK	OK
134	hsa-miR-135b#-002159	H13	-0.297849	0.770903	0.908778	0.145453	0.904095	-0.509857	-0.364405	OK	OK
638	hsa-miR-639-001583	D17	0.296702	0.772411	0.909142	-0.123911	1.08968	0.914713	0.790802	OK	OK
31	hsa-miR-10a-000387	A9	0.294841	0.774793	0.910532	-0.193358	1.14342	-0.445645	-0.639003	OK	OK
307	hsa-miR-302a-000529	G10	-0.28562	0.779488	0.914632	0.165921	0.891359	-7.42122	-7.2553	OK	OK
23	hsa-miR-103-000439	C8	0.279605	0.783939	0.918432	-0.0763101	1.05432	-2.88515	-2.96146	OK	OK
197	hsa-miR-18a-002422	A17	-0.278336	0.786186	0.918651	0.0939093	0.93698	1.56822	1.66212	OK	OK
477	hsa-miR-517a-002402	K23	-0.276268	0.786549	0.918651	0.111183	0.925829	4.46513	4.57632	OK	OK
294	hsa-miR-296-000527	G5	-0.271728	0.790178	0.921469	0.0939847	0.936931	0.0630179	0.157003	OK	OK
40	hsa-miR-1184-002842	O7	-0.266921	0.79371	0.924166	1.4725	0.360358	5.34237	6.81486	Undetermined	Undetermined
94	hsa-miR-1272-002845	O10	0.264488	0.795263	0.924555	-1.54792	2.92396	6.9521	5.40417	Undetermined	Undetermined
370	hsa-miR-365-001020	H16	-0.259362	0.799133	0.926905	0.182837	0.880969	-1.89189	-1.70906	OK	OK
284	hsa-miR-26a-1#-002443	L18	-0.258855	0.799731	0.926905	0.0850381	0.94276	1.93379	2.01883	OK	OK
180	hsa-miR-17#-002421	L6	0.253855	0.804252	0.929973	-0.119606	1.08644	3.15301	3.03341	OK	OK
179	hsa-miR-17-002308	A16	-0.25044	0.80638	0.929973	0.0986086	0.933933	-7.04739	-6.94879	OK	OK
237	hsa-miR-206-000510	A13	0.24988	0.806621	0.929973	-0.582871	1.49783	2.80833	2.22545	OK	OK
336	hsa-miR-328-000543	G19	-0.249546	0.807285	0.929973	0.150777	0.900765	-0.972082	-0.821305	OK	OK
362	hsa-miR-34b-002102	F16	0.246056	0.809487	0.931095	-0.231103	1.17373	0.97172	0.740616	OK	OK
206	hsa-miR-192#-002272	J3	0.239398	0.814882	0.934486	-0.157559	1.1154	4.44154	4.28398	OK	OK
51	hsa-miR-1224-3P-002752	M8	-0.23737	0.815858	0.934486	0.647538	0.638369	7.71028	8.35782	Undetermined	Undetermined
268	hsa-miR-221#-002096	F12	-0.237372	0.816135	0.934486	0.105144	0.929712	3.29783	3.40298	OK	OK
381	hsa-miR-374b#-002391	K19	-0.236678	0.817782	0.93496	0.24209	0.84552	7.61518	7.85727	Undetermined	Undetermined
60	hsa-miR-1243-002854	O15	0.232558	0.82082	0.937021	-0.766653	1.70132	5.13962	4.37296	Undetermined	Undetermined
215	hsa-miR-196a#-002336	K3	0.228478	0.822647	0.937694	-0.408183	1.32701	5.65962	5.25144	Undetermined	Undetermined
153	hsa-miR-146a#-002163	H15	-0.225486	0.824864	0.938809	1.33704	0.395832	3.49004	4.82708	Undetermined	Undetermined
54	hsa-miR-1227-002769	M17	-0.221994	0.827545	0.939159	0.0710553	0.951941	1.14396	1.21501	OK	OK
93	hsa-miR-1271-002779	M23	-0.223864	0.827649	0.939159	0.138005	0.908775	4.94071	5.07871	OK	OK
613	hsa-miR-616-002414	N8	0.210489	0.837265	0.948472	-0.224895	1.16869	4.1797	3.9548	OK	OK
57	hsa-miR-1236-002761	M13	-0.207966	0.838359	0.948472	0.202751	0.868892	-0.961132	-0.758381	OK	OK
85	hsa-miR-1263-002784	N2	-0.203777	0.841514	0.949737	0.453784	0.730125	6.91332	7.3671	Undetermined	Undetermined
639	hsa-miR-640-001584	D18	-0.202529	0.842527	0.949737	0.536632	0.689378	7.91168	8.44831	Undetermined	Undetermined
337	hsa-miR-329-001101	G20	0.201973	0.843236	0.949737	-0.086366	1.06169	-11.1793	-11.2657	OK	OK
474	hsa-miR-516a-5p-002416	K21	-0.199109	0.845384	0.950744	0.343868	0.787926	-5.40271	-5.05884	OK	OK
218	hsa-miR-198-002273	F4	0.197914	0.846877	0.951012	-0.0833364	1.05947	-8.12503	-8.20837	OK	OK
233	hsa-miR-202#-002362	K8	0.193682	0.849524	0.952572	-0.551102	1.4652	4.47909	3.92799	Undetermined	Undetermined
388	hsa-miR-377#-002128	G10	0.192382	0.851127	0.952961	-0.158208	1.1159	1.65014	1.49193	OK	OK
72	hsa-miR-1255B-002801	N11	-0.187914	0.853989	0.953131	0.0675342	0.954268	1.32545	1.39299	OK	OK
266	hsa-miR-220c-002211	P8	-0.187218	0.854268	0.953131	0.91578	0.530057	2.4588	3.37458	Undetermined	Undetermined
583	hsa-miR-585-001625	E21	-0.186194	0.855051	0.953131	1.00276	0.499046	-6.57748	-5.57472	Undetermined	Undetermined
361	hsa-miR-34b-000427	A7	-0.179428	0.860681	0.956383	0.105207	0.929671	2.18981	2.29502	OK	OK
404	hsa-miR-423-5p-002340	I15	-0.178399	0.861753	0.956383	0.0785901	0.946983	0.64365	0.72224	OK	OK
689	hsa-miR-874-002268	O9	0.177782	0.861754	0.956383	-0.0660392	1.04684	-0.99321	-1.05925	OK	OK
587	hsa-miR-589-001543	C13	0.174363	0.864348	0.956587	-0.0472997	1.03333	1.97113	1.92383	OK	OK
702	hsa-miR-890-002209	O20	-0.174926	0.864462	0.956587	0.537955	0.688747	2.81906	3.35701	Undetermined	Undetermined
25	hsa-miR-105#-002168	H19	0.169156	0.868429	0.9587	-0.158309	1.11598	3.59316	3.43485	OK	OK
329	hsa-miR-320-002277	G14	0.168834	0.869542	0.9587	-0.0590604	1.04179	-6.80799	-6.86705	OK	OK
578	hsa-miR-581-001622	E18	-0.166506	0.870166	0.9587	0.660031	0.632865	7.33199	7.99202	Undetermined	Undetermined
706	hsa-miR-892b-002214	I18	0.153769	0.88054	0.967371	-0.0844374	1.06027	-0.875412	-0.95985	OK	OK
496	hsa-miR-519e#-001166	B6	0.153011	0.880589	0.967371	-0.650461	1.56967	2.45631	1.80585	Undetermined	Undetermined
75	hsa-miR-1259-002796	N8	-0.14438	0.887269	0.9733	0.108513	0.927543	3.78369	3.89221	OK	OK
728	hsa-miR-944-002189	I12	0.142059	0.889537	0.974377	-0.0887107	1.06342	1.51477	1.42606	OK	OK
71	hsa-miR-1255A-002805	N13	-0.134805	0.89505	0.977354	0.437473	0.738427	5.41272	5.85019	Undetermined	Undetermined
149	hsa-miR-144#-002148	H5	-0.133554	0.895834	0.977354	0.145649	0.903973	3.67036	3.81601	OK	OK
328	hsa-miR-32#-002111	F22	0.133736	0.896123	0.977354	-0.554466	1.46862	6.1562	5.60173	Undetermined	Undetermined
16	hsa-let-7g#-002118	G3	0.130807	0.898597	0.97833	-0.0670307	1.04756	4.83883	4.7718	OK	OK
175	hsa-miR-15b#-002173	H23	0.12852	0.899599	0.97833	-0.0460484	1.03243	-0.416598	-0.462646	OK	OK
530	hsa-miR-548c-001590	M11	0.1223	0.90451	0.979763	-0.432951	1.34999	-1.15295	-1.5859	Undetermined	Undetermined
600	hsa-miR-600-001556	C22	-0.122153	0.904716	0.979763	0.426194	0.744223	9.15605	9.58225	Undetermined	Undetermined
538	hsa-miR-548J-002783	N1	0.121795	0.904795	0.979763	-0.704307	1.62936	1.22221	0.517906	Undetermined	Undetermined
301	hsa-miR-29b-000413	B14	0.11736	0.908334	0.982193	-0.0357488	1.02509	-0.0446656	-0.0804144	OK	OK
437	hsa-miR-488-001106	B2	-0.111999	0.912712	0.982814	0.319703	0.801235	7.53039	7.85009	Undetermined	Undetermined
285	hsa-miR-26a-2#-002115	G1	-0.111738	0.912777	0.982814	0.0583908	0.960335	5.56744	5.62583	OK	OK
214	hsa-miR-195#-002107	F19	-0.112915	0.912799	0.982814	0.141076	0.906843	2.91541	3.05649	OK	OK
163	hsa-miR-149#-002164	H16	-0.10948	0.915679	0.9836	0.407884	0.753728	0.648314	1.0562	OK	Undetermined
454	hsa-miR-503-001048	K8	0.106833	0.916644	0.9836	-0.0388128	1.02727	-10.9165	-10.9553	OK	OK
564	hsa-miR-567-001534	C7	-0.106109	0.917577	0.9836	0.103059	0.931057	-3.58273	-3.47967	OK	OK
736	mmu-let-7d#-001178	B9	-0.104553	0.918719	0.9836	0.435615	0.739378	2.91043	3.34605	Undetermined	Undetermined
323	hsa-miR-30d#-002305	J13	-0.0999229	0.922135	0.985208	0.0317391	0.97824	0.807771	0.83951	OK	OK
512	hsa-miR-525-001174	L21	-0.0986677	0.92282	0.985208	0.195838	0.873065	4.87764	5.07348	Undetermined	Undetermined
385	hsa-miR-376b-001102	I4	-0.0956818	0.925268	0.986432	0.0431642	0.970524	-9.9464	-9.90324	OK	OK
216	hsa-miR-196b-002215	F2	0.0913835	0.928483	0.988469	-0.0487489	1.03437	4.17731	4.12856	OK	OK
64	hsa-miR-1248-002870	O21	-0.0846878	0.933872	0.989015	0.0204248	0.985942	-0.9362	-0.915775	OK	OK
120	hsa-miR-1303-002792	N7	0.0842724	0.934104	0.989015	-0.0269419	1.01885	0.475705	0.448763	OK	OK
65	hsa-miR-1249-002868	O20	-0.0816296	0.936423	0.989015	0.0736944	0.950202	-0.480201	-0.406506	OK	OK
162	hsa-miR-149-002255	E3	0.0761855	0.940359	0.989015	-0.0496383	1.03501	-4.23154	-4.28117	OK	OK
139	hsa-miR-139-3p-002313	D12	0.0760965	0.941071	0.989015	-0.0394094	1.02769	-1.57533	-1.61473	OK	OK
50	hsa-miR-122#-002130	G13	0.0749736	0.942139	0.989015	-0.180756	1.13348	0.492612	0.311856	OK	Undetermined
598	hsa-miR-598-001988	N5	0.0740547	0.942359	0.989015	-0.0259452	1.01815	1.30031	1.27437	OK	OK
630	hsa-miR-630-001563	D3	-0.0736762	0.942442	0.989015	0.0331251	0.977301	4.15238	4.1855	OK	OK
705	hsa-miR-892a-002195	O23	-0.0734834	0.943005	0.989015	0.225641	0.855215	-2.76603	-2.54039	OK	Undetermined
641	hsa-miR-642-001592	N16	-0.0705102	0.944881	0.989015	0.0309158	0.978799	-10.0777	-10.0468	OK	OK
695	hsa-miR-885-5p-002296	O14	0.0704204	0.945003	0.989015	-0.0584664	1.04136	1.37506	1.31659	OK	OK
59	hsa-miR-124#-002197	I14	-0.0699365	0.946105	0.989015	0.306982	0.808331	1.74577	2.05275	OK	Undetermined
380	hsa-miR-374a#-002125	G7	-0.0661399	0.94821	0.989015	0.0324454	0.977762	5.24587	5.27831	OK	OK
430	hsa-miR-484-001821	J9	0.0652386	0.949058	0.989015	-0.0271522	1.019	-9.49336	-9.52051	OK	OK
606	hsa-miR-607-001570	D9	0.0644541	0.949523	0.989015	-0.16056	1.11772	9.03385	8.87329	Undetermined	Undetermined
319	hsa-miR-30c-000419	B17	0.0642692	0.949872	0.989015	-0.0524696	1.03704	-6.70117	-6.75364	OK	OK
225	hsa-miR-19b-1#-002425	L9	0.0552397	0.957012	0.990126	-0.0234594	1.01639	1.50291	1.47945	OK	OK
32	hsa-miR-10a#-002288	J7	-0.0545408	0.957439	0.990126	0.0783987	0.947108	5.07005	5.14844	Undetermined	Undetermined
116	hsa-miR-1298-002861	O18	-0.0515611	0.95961	0.990126	0.0422581	0.971134	-1.66506	-1.6228	OK	OK
275	hsa-miR-23a#-002439	L14	-0.0515508	0.959615	0.990126	0.0350137	0.976023	3.80028	3.83529	OK	OK
550	hsa-miR-552-001520	B20	0.0514994	0.959655	0.990126	-0.173766	1.128	3.15519	2.98142	Undetermined	Undetermined
207	hsa-miR-193a-3p-002250	E21	0.0517534	0.959743	0.990126	-0.0178266	1.01243	1.9594	1.94158	OK	OK
478	hsa-miR-517b-001152	P20	0.0509831	0.960083	0.990126	-0.166833	1.12259	4.1523	3.98547	Undetermined	Undetermined
666	hsa-miR-668-001992	F1	0.0436415	0.965807	0.992615	-0.129003	1.09354	2.96513	2.83612	Undetermined	OK
532	hsa-miR-548d-001605	M13	-0.042087	0.967271	0.992615	0.216114	0.860881	-0.962975	-0.746861	Undetermined	Undetermined
290	hsa-miR-27b-000409	B8	-0.0405601	0.968322	0.992615	0.0207702	0.985706	-2.71127	-2.6905	OK	OK
513	hsa-miR-525-3p-002385	L20	0.0377338	0.970491	0.992615	-0.0573613	1.04056	0.0512627	-0.00609863	OK	OK
355	hsa-miR-342-3p-002260	H9	-0.0351711	0.972593	0.992615	0.00995319	0.993125	-7.86907	-7.85912	OK	OK
45	hsa-miR-1204-002872	O23	-0.0324136	0.9746	0.992615	0.211395	0.863701	6.48282	6.69421	Undetermined	Undetermined
8	hsa-let-7c#-002405	K22	0.0320044	0.974974	0.992615	-0.0226378	1.01582	-1.10967	-1.13231	OK	OK
231	hsa-miR-200c#-002286	J5	-0.031872	0.975114	0.992615	0.0333364	0.977158	1.74035	1.77368	OK	OK
92	hsa-miR-1270-002807	N14	0.0316907	0.975188	0.992615	-0.0225916	1.01578	2.33976	2.31717	OK	OK
338	hsa-miR-330-000544	G21	-0.0303018	0.976301	0.992615	0.00802931	0.99445	0.996167	1.0042	OK	OK
311	hsa-miR-302c-000533	G13	0.0276101	0.978468	0.992615	-0.0302016	1.02115	0.613869	0.583667	OK	OK
556	hsa-miR-557-001525	B24	-0.0270387	0.978812	0.992615	0.0490433	0.966577	4.77092	4.81997	Undetermined	Undetermined
26	hsa-miR-106a-002169	C10	0.0236082	0.981565	0.992615	-0.00855094	1.00594	-6.92262	-6.93117	OK	OK
239	hsa-miR-208b-002290	F15	-0.0217471	0.982958	0.992615	0.0190696	0.986869	-4.98076	-4.96169	OK	OK
586	hsa-miR-588-001542	C12	0.0202906	0.984098	0.992615	-0.148262	1.10823	2.88809	2.73983	Undetermined	Undetermined
248	hsa-miR-212-000515	P3	-0.0199264	0.984472	0.992615	0.0119964	0.991719	0.567593	0.579589	OK	OK
368	hsa-miR-363-001271	H15	0.0195085	0.984758	0.992615	-0.00947669	1.00659	5.24424	5.23476	OK	OK
19	hsa-miR-100-000437	C6	0.013885	0.989156	0.995724	-0.00837544	1.00582	-5.47638	-5.48475	OK	OK
67	hsa-miR-1251-002820	N20	-0.0113864	0.99108	0.996338	0.0242362	0.983341	11.1152	11.1394	Undetermined	Undetermined
314	hsa-miR-302d#-002120	G5	-0.00787477	0.993829	0.997778	0.0271967	0.981325	6.98489	7.01209	Undetermined	Undetermined
652	hsa-miR-653-002292	N19	-0.00333126	0.997402	0.998839	0.0158825	0.989051	-4.32937	-4.31349	Undetermined	OK
549	hsa-miR-551b#-002346	K7	0.00292465	0.997708	0.998839	-0.00249906	1.00173	4.76041	4.75791	OK	OK
1	ath-miR159a-000338	G11;G11	0.00146742	0.998839	0.998839	-0.00426725	1.00296	5.42451	5.42024	Undetermined	Undetermined
